# Supplementary material for: Effect of Microfluidization Technique on the Physicochemical Characteristics of Cannabidiol Nanoemulsions
Source: Nanomaterials (Basel). 2026 Apr 14;16(8):459. doi: 10.3390/nano16080459 (PMC13118401; doi:10.3390/nano16080459)
Supplement: Supplementary file 1 [file nanomaterials-16-00459-s001.zip]

Archive with 2 entries (2 files):
- nanomaterials-4216942-supplementary S1.xlsx
- nanomaterials-4216942-supplementary S2.xlsx
