# Supplementary material for: Effect of Microfluidization Technique on the Physicochemical Characteristics of Cannabidiol Nanoemulsions
Source: Nanomaterials (Basel). 2026 Apr 14;16(8):459. doi: 10.3390/nano16080459 (PMC13118401; doi:10.3390/nano16080459)
Supplement: Supplementary file 1 [file nanomaterials-16-00459-s001.zip › nanomaterials-4216942-supplementary S1.xlsx]

## Sheet: Celulas
A	0.091	0.083	0.083	0.084	0.082	Blanco			A	0.776	0.966	0.962	0.943	Blanco			A	0.5429	0.9841	1.0011	0.6536	0.9786	0.8535	0.8618	0.7034	0.7059	0.6377	0.7973	0.7154	Encapsulado 2%
B	0.696	0.687	0.795	1.057	0.891	Encapsulado 2%			B	0.137	0.17	0.154	0.156	Encapsulado 2%			B	0.8057	0.6993	0.6852	0.6286	0.6078	0.4827	0.8448	0.6457	0.6907	0.5966	0.7233	0.7742	Encapsulado 1%
C	0.682	0.808	0.748	0.747	0.878	Encapsulado 1%			C	0.88	0.84	0.852	0.901	Blanco encapsulado			C	0.88	0.84	0.852	0.901	0.785	0.678	0.55	0.685	0.802	0.3672	0.2817	0.3203	Material de pared
D	0.441	0.534	0.377	0.661	0.541	Aceite 2%			D	0.899	0.744	0.835	1.06	Aceite 2%			D	0.5034	0.5824	0.7761	0.543	0.7637	0.5442	0.5789	0.4859	0.4943	0.7318	0.5217	0.5541	Aceite
E	1.537	1.695	2.123	1.629	1.574	Etanol 2%			E	1.212	0.915	1.244	1.055	Etanol 2%			E	0.7594	0.711	0.9305	0.8585	1.1187	1.6145	1.1269	0.8345	1.1798	1.662	1.4438	0.845	Etanol con CBD
F	0.31	0.285	0.27	0.289	0.314	DMSO			F	0.295	0.265	0.29	0.256	DMSO			F	0.474	0.4184	0.5278	0.4595	0.3014	0.4072	0.3937	0.6567	0.6114	0.4089	0.7122	0.546	Etanol control
G	0.785	0.678	0.55	0.685	0.802	Blanco encapsulado											G	0.1045	0.1909	0.1208	0.1294	0.1159	0.1097	0.1218	0.0769	0.0364	0.132	0.0601	0.0951	DMSO
H	0.62	0.637	0.631	0.51	0.58	Medio											H	0.5816	0.4073	0.4287	0.5787	0.4355	0.6004	0.4036	0.6903	0.6556	0.6873	0.6976	0.8418	BLANCO

## Sheet: Analisis Celulas
Grupo	Resultado	Percentage
Encapsulated 2%	0.5429	0.92957			0.786275	A
Encapsulated 2%	0.9841	1.68501			0.68205	B
Encapsulated 2%	1.0011	1.71411			0.7	C
Encapsulated 2%	0.6536	1.11911			0.589958	D
Encapsulated 2%	0.9786	1.67559			1.09038	E
Encapsulated 2%	0.8535	1.46139			0.4931	F
Encapsulated 2%	0.8618	1.4756			0.107792	G
Encapsulated 2%	0.7034	1.20438			0.584033	H
Encapsulated 2%	0.7059	1.20866
Encapsulated 2%	0.6377	1.09189
Encapsulated 2%	0.7973	1.36516
Encapsulated 2%	0.7154	1.22493
Encapsulated 1%	0.8057	1.37954
Encapsulated 1%	0.6993	1.19736	0.258066
Encapsulated 1%	0.6852	1.17322
Encapsulated 1%	0.6286	1.07631
Encapsulated 1%	0.6078	1.04069
Encapsulated 1%	0.4827	0.826494
Encapsulated 1%	0.8448	1.44649
Encapsulated 1%	0.6457	1.10559
Encapsulated 1%	0.6907	1.18264
Encapsulated 1%	0.5966	1.02152
Encapsulated 1%	0.7233	1.23846
Encapsulated 1%	0.7742	1.32561
Wall material	0.785	1.3441
Wall material	0.678	1.16089
Wall material	0.55	0.941727
Wall material	0.685	1.17288
Wall material	0.802	1.37321
Oil with CBD 2%	0.5034	0.861937
Oil with CBD 2%	0.5824	0.997203
Oil with CBD 2%	0.7761	1.32886
Oil with CBD 2%	0.543	0.929741
Oil with CBD 2%	0.7637	1.30763
Oil with CBD 2%	0.5442	0.931796
Oil with CBD 2%	0.5789	0.991211
Oil with CBD 2%	0.4859	0.831973
Oil with CBD 2%	0.4943	0.846356
Oil with CBD 2%	0.7318	1.25301
Oil with CBD 2%	0.5217	0.893271
Oil with CBD 2%	0.5541	0.948747
Ethanol with CBD 2%	0.7594	1.30027		0.293647
Ethanol with CBD 2%	0.711	1.2174
Ethanol with CBD 2%	0.9305	1.59323
Ethanol with CBD 2%	0.8585	1.46995
Ethanol with CBD 2%	1.1187	1.91547
Ethanol with CBD 2%	1.6145
Ethanol with CBD 2%	1.1269	1.92951
Ethanol with CBD 2%	0.8345	1.42886
Ethanol with CBD 2%	1.1798	2.02009
Ethanol with CBD 2%	1.662
Ethanol with CBD 2%	1.4438
Ethanol with CBD 2%	0.845	1.44684
Ethanol	0.474	0.811598
Ethanol	0.4184	0.716397
Ethanol	0.5278	0.903716
Ethanol	0.4595	0.78677
Ethanol	0.3014	0.516066
Ethanol	0.4072	0.69722
Ethanol	0.3937	0.674105
Ethanol	0.6567	1.12442
Ethanol	0.6114	1.04686
Ethanol	0.4089	0.700131
Ethanol	0.7122	1.21945
Ethanol	0.546	0.934878
DMSO 10 %	0.1045	0.178928
DMSO 10 %	0.1909	0.326865
DMSO 10 %	0.1208	0.206838
DMSO 10 %	0.1294	0.221563
DMSO 10 %	0.1159	0.198448
DMSO 10 %	0.1097	0.187832
DMSO 10 %	0.1218	0.20855
DMSO 10 %	0.0769	0.131671
DMSO 10 %	0.0364	0.0623252
DMSO 10 %	0.132	0.226014
DMSO 10 %	0.0601	0.102905
DMSO 10 %	0.0951	0.162833
DMEM	0.5816	0.995834
DMEM	0.4073	0.697392
DMEM	0.4287	0.734033
DMEM	0.5787	0.990868
DMEM	0.4355	0.745677
DMEM	0.6004	1.02802
DMEM	0.4036	0.691056
DMEM	0.6903	1.18195
DMEM	0.6556	1.12254
DMEM	0.6873	1.17682
DMEM	0.6976	1.19445
DMEM	0.8418	1.44136

## Sheet: DSC
ENCAPSULADO					CAPSULA BLANCO					ACEITE CON CBD
t	Heatflow *...	Ts	Tr		t	Heatflow *...	Ts	Tr		t	Heatflow *...	Ts	Tr																													Sección 20 - 60
[s]	[Wg^-1]	[°C]	[°C]		[s]	[Wg^-1]	[°C]	[°C]		[s]	[Wg^-1]	[°C]	[°C]																													Deshidratación o transicion vitrea
0	0.00832663	25.0039	25		0	-0.00923158	24.9957	25		0	0.013494	25.0054	25																													Sección de 60 - 80
1	0.00857938	25.1707	25.1667		1	-0.00995541	25.162	25.1667		1	0.0303621	25.1788	25.1667																													Se nota un descenso más marcado en el flujo de calor, indicando una transición endotérmica más significativa. Este pico podría corresponder a la fusión de algún componente lipídico presente en el aceite de aguacate o posiblemente una transición relacionada con el CBD.
2	-0.00760433	25.3298	25.3333		2	-0.0314274	25.3187	25.3333		2	0.0473645	25.3523	25.3333
3	-0.0398657	25.4813	25.5		3	-0.0718145	25.4666	25.5		3	0.0575754	25.5231	25.5
4	-0.104695	25.6175	25.6667		4	-0.145249	25.599	25.6667		4	0.0347051	25.6806	25.6667																													Sección de 80-100
5	-0.174837	25.7511	25.8333		5	-0.221177	25.7302	25.8333		5	-0.00254089	25.8323	25.8333																													Este descenso puede indicar una fusión más completa o la continuación de la transición endotérmica observada anteriormente. Podría estar relacionado con la fusión de fases de la emulsión
6	-0.243809	25.8852	26		6	-0.292405	25.8635	26		6	-0.0486244	25.9805	26
7	-0.309078	26.021	26.1667		7	-0.357704	25.9996	26.1667		7	-0.096681	26.1278	26.1667																													Sección de 100-120
8	-0.360185	26.1634	26.3333		8	-0.405464	26.1438	26.3333		8	-0.13712	26.2782	26.3333																													Aquí hay un descenso profundo y amplio en el flujo de calor, lo que sugiere una importante transición endotérmica. Esto puede ser debido a la fusión de los lípidos o a la descomposición térmica de alguno de los componentes de la nanoemulsión.
9	-0.404134	26.3092	26.5		9	-0.445311	26.2916	26.5		9	-0.170478	26.4313	26.5
10	-0.440977	26.4583	26.6667		10	-0.477624	26.443	26.6667		10	-0.196397	26.5875	26.6667
11	-0.473555	26.6094	26.8333		11	-0.505647	26.5963	26.8333		11	-0.217919	26.7454	26.8333																													Sección de 120-125
12	-0.49823	26.7641	27		12	-0.526255	26.7531	27		12	-0.231767	26.9064	27																													Se observa un aumento en el flujo de calor, lo que sugiere una transición exotérmica. Esto puede estar asociado con la cristalización de alguna fase líquida presente en la emulsión o con alguna reacción exotérmica de los componentes.
13	-0.519856	26.9204	27.1667		13	-0.544312	26.911	27.1667		13	-0.243059	27.0684	27.1667
14	-0.538324	27.078	27.3333		14	-0.559841	27.0702	27.3333		14	-0.251901	27.2314	27.3333
15	-0.554871	27.2366	27.5		15	-0.573736	27.2301	27.5		15	-0.259427	27.395	27.5
16	-0.567504	27.3971	27.6667		16	-0.584251	27.3916	27.6667		16	-0.264218	27.5596	27.6667
17	-0.578604	27.5582	27.8333		17	-0.593482	27.5536	27.8333		17	-0.268052	27.7246	27.8333
18	-0.588153	27.7201	28		18	-0.601426	27.7163	28		18	-0.271012	27.89	28
19	-0.596742	27.8824	28.1667		19	-0.608603	27.8793	28.1667		19	-0.273422	28.0556	28.1667
20	-0.603479	28.0456	28.3333		20	-0.614376	28.043	28.3333		20	-0.274855	28.2216	28.3333
21	-0.609414	28.2092	28.5		21	-0.619543	28.207	28.5		21	-0.275985	28.3877	28.5
22	-0.614533	28.3732	28.6667		22	-0.624129	28.3712	28.6667		22	-0.276777	28.5539	28.6667
23	-0.61921	28.5374	28.8333		23	-0.62837	28.5356	28.8333		23	-0.277334	28.7203	28.8333
24	-0.623008	28.702	29		24	-0.632367	28.7002	29		24	-0.277642	28.8867	29
25	-0.626402	28.8667	29.1667		25	-0.636969	28.8644	29.1667		25	-0.277881	29.0532	29.1667
26	-0.629422	29.0317	29.3333		26	-0.642324	29.0282	29.3333		26	-0.278036	29.2197	29.3333
27	-0.632164	29.1968	29.5		27	-0.648053	29.1919	29.5		27	-0.278123	29.3862	29.5
28	-0.634352	29.3621	29.6667		28	-0.6537	29.3556	29.6667		28	-0.27804	29.5528	29.6667
29	-0.636371	29.5276	29.8333		29	-0.659341	29.5193	29.8333		29	-0.277967	29.7194	29.8333
30	-0.638227	29.6931	30		30	-0.66496	29.683	30		30	-0.277864	29.886	30
31	-0.639885	29.8587	30.1667		31	-0.670574	29.8468	30.1667		31	-0.277749	30.0526	30.1667
32	-0.641318	30.0244	30.3333		32	-0.676035	30.0105	30.3333		32	-0.277623	30.2193	30.3333
33	-0.642589	30.1902	30.5		33	-0.681212	30.1745	30.5		33	-0.2775	30.3859	30.5
34	-0.643757	30.356	30.6667		34	-0.686121	30.3385	30.6667		34	-0.277366	30.5525	30.6667
35	-0.64485	30.5219	30.8333		35	-0.690994	30.5025	30.8333		35	-0.277221	30.7191	30.8333
36	-0.645759	30.6878	31		36	-0.696825	30.6661	31		36	-0.277055	30.8858	31
37	-0.646518	30.8539	31.1667		37	-0.702957	30.8296	31.1667		37	-0.276894	31.0524	31.1667
38	-0.647196	31.0199	31.3333		38	-0.709272	30.9929	31.3333		38	-0.276709	31.219	31.3333
39	-0.647855	31.186	31.5		39	-0.715818	31.1561	31.5		39	-0.276506	31.3857	31.5
40	-0.648449	31.3521	31.6667		40	-0.723088	31.319	31.6667		40	-0.276291	31.5523	31.6667
41	-0.64903	31.5182	31.8333		41	-0.730385	31.4819	31.8333		41	-0.276087	31.719	31.8333
42	-0.649537	31.6844	32		42	-0.737819	31.6447	32		42	-0.275886	31.8857	32
43	-0.649997	31.8506	32.1667		43	-0.745489	31.8073	32.1667		43	-0.275688	32.0523	32.1667
44	-0.650317	32.0168	32.3333		44	-0.75457	31.9693	32.3333		44	-0.275489	32.219	32.3333
45	-0.650653	32.183	32.5		45	-0.764142	32.131	32.5		45	-0.275283	32.3856	32.5
46	-0.650986	32.3493	32.6667		46	-0.773527	32.2928	32.6667		46	-0.275076	32.5523	32.6667
47	-0.651312	32.5155	32.8333		47	-0.782569	32.4548	32.8333		47	-0.274871	32.7189	32.8333
48	-0.651599	32.6817	33		48	-0.791608	32.6168	33		48	-0.274655	32.8856	33
49	-0.651823	32.848	33.1667		49	-0.799689	32.7792	33.1667		49	-0.274443	33.0522	33.1667
50	-0.651996	33.0143	33.3333		50	-0.806644	32.9422	33.3333		50	-0.274231	33.2189	33.3333
51	-0.652178	33.1806	33.5		51	-0.813142	33.1053	33.5		51	-0.274019	33.3855	33.5
52	-0.652329	33.347	33.6667		52	-0.819682	33.2685	33.6667		52	-0.273812	33.5522	33.6667
53	-0.652492	33.5133	33.8333		53	-0.826935	33.4313	33.8333		53	-0.273609	33.7189	33.8333
54	-0.652655	33.6796	34		54	-0.834765	33.5938	34		54	-0.273407	33.8855	34
55	-0.652818	33.8459	34.1667		55	-0.842514	33.7564	34.1667		55	-0.273212	34.0522	34.1667
56	-0.652963	34.0122	34.3333		56	-0.849299	33.9194	34.3333		56	-0.273035	34.2188	34.3333
57	-0.653104	34.1786	34.5		57	-0.855962	34.0824	34.5		57	-0.272852	34.3854	34.5
58	-0.653246	34.3449	34.6667		58	-0.862973	34.2453	34.6667		58	-0.272669	34.5521	34.6667
59	-0.653374	34.5112	34.8333		59	-0.870693	34.4079	34.8333		59	-0.272487	34.7187	34.8333
60	-0.653453	34.6776	35		60	-0.878191	34.5705	35		60	-0.272313	34.8854	35
61	-0.653548	34.8439	35.1667		61	-0.88607	34.7329	35.1667		61	-0.272136	35.052	35.1667
62	-0.653641	35.0103	35.3333		62	-0.895494	34.8946	35.3333		62	-0.271958	35.2187	35.3333
63	-0.653731	35.1766	35.5		63	-0.905791	35.0559	35.5		63	-0.27178	35.3853	35.5
64	-0.653794	35.343	35.6667		64	-0.91747	35.2164	35.6667		64	-0.271603	35.552	35.6667
65	-0.653856	35.5093	35.8333		65	-0.928855	35.3771	35.8333		65	-0.271429	35.7186	35.8333
66	-0.653909	35.6757	36		66	-0.939498	35.5382	36		66	-0.271249	35.8853	36
67	-0.653954	35.8421	36.1667		67	-0.949823	35.6994	36.1667		67	-0.271067	36.0519	36.1667
68	-0.653978	36.0084	36.3333		68	-0.959625	35.8608	36.3333		68	-0.270892	36.2185	36.3333
69	-0.654018	36.1748	36.5		69	-0.96938	36.0223	36.5		69	-0.270714	36.3852	36.5
70	-0.654045	36.3412	36.6667		70	-0.979383	36.1836	36.6667		70	-0.270535	36.5518	36.6667
71	-0.654047	36.5076	36.8333		71	-0.989616	36.3448	36.8333		71	-0.270358	36.7185	36.8333
72	-0.654146	36.6739	37		72	-1.00098	36.5054	37		72	-0.270193	36.8851	37
73	-0.654204	36.8403	37.1667		73	-1.01218	36.6662	37.1667		73	-0.270034	37.0518	37.1667
74	-0.654255	37.0067	37.3333		74	-1.02239	36.8273	37.3333		74	-0.269884	37.2184	37.3333
75	-0.654312	37.173	37.5		75	-1.0321	36.9888	37.5		75	-0.26974	37.385	37.5
76	-0.654321	37.3394	37.6667		76	-1.04134	37.1504	37.6667		76	-0.269622	37.5516	37.6667
77	-0.654349	37.5058	37.8333		77	-1.04995	37.3124	37.8333		77	-0.269498	37.7183	37.8333
78	-0.654375	37.6722	38		78	-1.05792	37.4747	38		78	-0.269373	37.8849	38
79	-0.654392	37.8385	38.1667		79	-1.06545	37.6372	38.1667		79	-0.269244	38.0515	38.1667
80	-0.654392	38.0049	38.3333		80	-1.07157	37.8003	38.3333		80	-0.269127	38.2181	38.3333
81	-0.654417	38.1713	38.5		81	-1.07872	37.963	38.5		81	-0.269003	38.3848	38.5
82	-0.654411	38.3377	38.6667		82	-1.08769	38.1247	38.6667		82	-0.268876	38.5514	38.6667
83	-0.654352	38.5041	38.8333		83	-1.09761	38.286	38.8333		83	-0.268751	38.718	38.8333
84	-0.654288	38.6706	39		84	-1.10656	38.4478	39		84	-0.268617	38.8846	39
85	-0.65424	38.837	39.1667		85	-1.11425	38.6101	39.1667		85	-0.268484	39.0513	39.1667
86	-0.654201	39.0034	39.3333		86	-1.12049	38.7732	39.3333		86	-0.268351	39.2179	39.3333
87	-0.654192	39.1698	39.5		87	-1.12582	38.9367	39.5		87	-0.268221	39.3845	39.5
88	-0.654269	39.3361	39.6667		88	-1.1294	39.1011	39.6667		88	-0.268096	39.5511	39.6667
89	-0.65433	39.5025	39.8333		89	-1.13225	39.2659	39.8333		89	-0.267967	39.7178	39.8333
90	-0.654398	39.6689	40		90	-1.13468	39.4309	40		90	-0.267838	39.8844	40
91	-0.654462	39.8352	40.1667		91	-1.13714	39.5958	40.1667		91	-0.267707	40.051	40.1667
92	-0.654543	40.0016	40.3333		92	-1.14002	39.7606	40.3333		92	-0.267586	40.2176	40.3333
93	-0.654608	40.1679	40.5		93	-1.14318	39.9252	40.5		93	-0.267862	40.3841	40.5
94	-0.654667	40.3343	40.6667		94	-1.14757	40.0892	40.6667		94	-0.269173	40.5501	40.6667
95	-0.654731	40.5006	40.8333		95	-1.15323	40.2525	40.8333		95	-0.270861	40.7159	40.8333
96	-0.654768	40.667	41		96	-1.16059	40.415	41		96	-0.270466	40.8827	41
97	-0.654779	40.8334	41.1667		97	-1.16823	40.5773	41.1667		97	-0.269871	41.0495	41.1667
98	-0.654773	40.9998	41.3333		98	-1.17615	40.7395	41.3333		98	-0.269204	41.2164	41.3333
99	-0.654773	41.1662	41.5		99	-1.18413	40.9016	41.5		99	-0.268545	41.3832	41.5
100	-0.654755	41.3326	41.6667		100	-1.19208	41.0638	41.6667		100	-0.267929	41.5501	41.6667
101	-0.65475	41.499	41.8333		101	-1.19986	41.226	41.8333		101	-0.267336	41.7169	41.8333
102	-0.654751	41.6654	42		102	-1.20739	41.3884	42		102	-0.266799	41.8837	42
103	-0.654757	41.8318	42.1667		103	-1.21469	41.5508	42.1667		103	-0.266349	42.0505	42.1667
104	-0.654768	41.9981	42.3333		104	-1.22114	41.7137	42.3333		104	-0.265974	42.2172	42.3333
105	-0.654778	42.1645	42.5		105	-1.22689	41.877	42.5		105	-0.265578	42.3839	42.5
106	-0.654817	42.3309	42.6667		106	-1.23188	42.0406	42.6667		106	-0.265193	42.5507	42.6667
107	-0.654841	42.4973	42.8333		107	-1.23643	42.2044	42.8333		107	-0.264811	42.7174	42.8333
108	-0.654885	42.6636	43		108	-1.24072	42.3684	43		108	-0.264482	42.8841	43
109	-0.654908	42.83	43.1667		109	-1.24671	42.5315	43.1667		109	-0.264232	43.0508	43.1667
110	-0.654901	42.9964	43.3333		110	-1.25548	42.6931	43.3333		110	-0.264057	43.2175	43.3333
111	-0.654895	43.1628	43.5		111	-1.26598	42.8539	43.5		111	-0.2639	43.3841	43.5
112	-0.654885	43.3292	43.6667		112	-1.2785	43.0137	43.6667		112	-0.263782	43.5507	43.6667
113	-0.654883	43.4956	43.8333		113	-1.28946	43.1742	43.8333		113	-0.26365	43.7174	43.8333
114	-0.654883	43.662	44		114	-1.30015	43.3349	44		114	-0.263527	43.884	44
115	-0.654885	43.8284	44.1667		115	-1.31309	43.4944	44.1667		115	-0.263409	44.0506	44.1667
116	-0.654889	43.9948	44.3333		116	-1.32832	43.6527	44.3333		116	-0.263325	44.2172	44.3333
117	-0.654884	44.1612	44.5		117	-1.33973	43.8129	44.5		117	-0.263224	44.3838	44.5
118	-0.654873	44.3276	44.6667		118	-1.34807	43.9748	44.6667		118	-0.263113	44.5504	44.6667
119	-0.654861	44.4939	44.8333		119	-1.35524	44.1372	44.8333		119	-0.262998	44.7171	44.8333
120	-0.654845	44.6604	45		120	-1.36089	44.3004	45		120	-0.262884	44.8837	45
121	-0.654833	44.8267	45.1667		121	-1.36481	44.4645	45.1667		121	-0.262765	45.0503	45.1667
122	-0.654821	44.9931	45.3333		122	-1.36776	44.629	45.3333		122	-0.262638	45.2169	45.3333
123	-0.654808	45.1595	45.5		123	-1.37016	44.7939	45.5		123	-0.262506	45.3836	45.5
124	-0.6548	45.3259	45.6667		124	-1.37189	44.9591	45.6667		124	-0.262341	45.5502	45.6667
125	-0.654788	45.4923	45.8333		125	-1.37394	45.1241	45.8333		125	-0.262179	45.7169	45.8333
126	-0.654776	45.6587	46		126	-1.3767	45.2888	46		126	-0.262019	45.8835	46
127	-0.654766	45.8251	46.1667		127	-1.38032	45.453	46.1667		127	-0.261863	46.0502	46.1667
128	-0.65476	45.9915	46.3333		128	-1.38561	45.6164	46.3333		128	-0.261695	46.2168	46.3333
129	-0.654761	46.1579	46.5		129	-1.39115	45.7796	46.5		129	-0.261546	46.3834	46.5
130	-0.654768	46.3243	46.6667		130	-1.39701	45.9426	46.6667		130	-0.261404	46.5501	46.6667
131	-0.654778	46.4907	46.8333		131	-1.40309	46.1056	46.8333		131	-0.261255	46.7167	46.8333
132	-0.654807	46.6571	47		132	-1.40937	46.2684	47		132	-0.26119	46.8833	47
133	-0.654823	46.8234	47.1667		133	-1.41582	46.4311	47.1667		133	-0.261097	47.0499	47.1667
134	-0.654837	46.9898	47.3333		134	-1.42219	46.5939	47.3333		134	-0.261007	47.2165	47.3333
135	-0.654852	47.1562	47.5		135	-1.42855	46.7566	47.5		135	-0.260927	47.3832	47.5
136	-0.654869	47.3226	47.6667		136	-1.437	46.9183	47.6667		136	-0.260885	47.5497	47.6667
137	-0.654885	47.489	47.8333		137	-1.44636	47.0795	47.8333		137	-0.260839	47.7163	47.8333
138	-0.654899	47.6553	48		138	-1.45478	47.2411	48		138	-0.260795	47.8829	48
139	-0.654915	47.8217	48.1667		139	-1.46254	47.4032	48.1667		139	-0.260755	48.0495	48.1667
140	-0.654926	47.9881	48.3333		140	-1.46985	47.5654	48.3333		140	-0.260736	48.2161	48.3333
141	-0.65493	48.1545	48.5		141	-1.47696	47.7277	48.5		141	-0.260703	48.3827	48.5
142	-0.654938	48.3209	48.6667		142	-1.48352	47.8903	48.6667		142	-0.260669	48.5493	48.6667
143	-0.654945	48.4873	48.8333		143	-1.48976	48.0531	48.8333		143	-0.260635	48.7159	48.8333
144	-0.654915	48.6537	49		144	-1.4955	48.2161	49		144	-0.260578	48.8825	49
145	-0.654719	48.8202	49.1667		145	-1.501	48.3793	49.1667		145	-0.260522	49.0491	49.1667
146	-0.654334	48.9868	49.3333		146	-1.50645	48.5425	49.3333		146	-0.260472	49.2157	49.3333
147	-0.654106	49.1533	49.5		147	-1.51189	48.7057	49.5		147	-0.260421	49.3822	49.5
148	-0.654044	49.3197	49.6667		148	-1.51723	48.8689	49.6667		148	-0.26029	49.5489	49.6667
149	-0.654037	49.4861	49.8333		149	-1.52253	49.0321	49.8333		149	-0.26014	49.7155	49.8333
150	-0.654079	49.6525	50		150	-1.52784	49.1953	50		150	-0.259966	49.8822	50
151	-0.654107	49.8188	50.1667		151	-1.53313	49.3586	50.1667		151	-0.259806	50.0488	50.1667
152	-0.65415	49.9852	50.3333		152	-1.5385	49.5218	50.3333		152	-0.25964	50.2155	50.3333
153	-0.654207	50.1516	50.5		153	-1.54404	49.6849	50.5		153	-0.25947	50.3821	50.5
154	-0.65433	50.3179	50.6667		154	-1.54967	49.8479	50.6667		154	-0.25935	50.5487	50.6667
155	-0.654518	50.4842	50.8333		155	-1.55535	50.0109	50.8333		155	-0.259274	50.7154	50.8333
156	-0.654719	50.6504	51		156	-1.5614	50.1737	51		156	-0.259212	50.882	51
157	-0.654896	50.8167	51.1667		157	-1.56763	50.3365	51.1667		157	-0.259127	51.0486	51.1667
158	-0.655069	50.983	51.3333		158	-1.57394	50.4991	51.3333		158	-0.258992	51.2152	51.3333
159	-0.65522	51.1493	51.5		159	-1.58031	50.6617	51.5		159	-0.258841	51.3818	51.5
160	-0.655347	51.3157	51.6667		160	-1.58687	50.8243	51.6667		160	-0.258689	51.5485	51.6667
161	-0.655494	51.482	51.8333		161	-1.59369	50.9866	51.8333		161	-0.258545	51.7151	51.8333
162	-0.655835	51.6482	52		162	-1.6008	51.1488	52		162	-0.258411	51.8818	52
163	-0.656331	51.8143	52.1667		163	-1.60818	51.3109	52.1667		163	-0.258304	52.0484	52.1667
164	-0.657017	51.9803	52.3333		164	-1.61626	51.4726	52.3333		164	-0.25828	52.215	52.3333
165	-0.657777	52.1463	52.5		165	-1.62485	51.634	52.5		165	-0.258214	52.3816	52.5
166	-0.658612	52.3122	52.6667		166	-1.63452	51.7948	52.6667		166	-0.258145	52.5482	52.6667
167	-0.659476	52.4782	52.8333		167	-1.64521	51.9551	52.8333		167	-0.258075	52.7148	52.8333
168	-0.660391	52.6441	53		168	-1.65803	52.1142	53		168	-0.25801	52.8814	53
169	-0.6615	52.8098	53.1667		169	-1.67124	52.2731	53.1667		169	-0.257949	53.048	53.1667
170	-0.663653	52.9751	53.3333		170	-1.68457	52.432	53.3333		170	-0.257888	53.2146	53.3333
171	-0.667248	53.1395	53.5		171	-1.69794	52.5908	53.5		171	-0.257825	53.3812	53.5
172	-0.670934	53.3039	53.6667		172	-1.71091	52.7498	53.6667		172	-0.257777	53.5478	53.6667
173	-0.674058	53.4686	53.8333		173	-1.72345	52.909	53.8333		173	-0.257728	53.7144	53.8333
174	-0.677953	53.6329	54		174	-1.73533	53.0686	54		174	-0.257676	53.881	54
175	-0.682968	53.7965	54.1667		175	-1.74661	53.2284	54.1667		175	-0.25762	54.0476	54.1667
176	-0.693931	53.957	54.3333		176	-1.75702	53.3888	54.3333		176	-0.257588	54.2142	54.3333
177	-0.706738	54.1164	54.5		177	-1.76744	53.5491	54.5		177	-0.257552	54.3808	54.5
178	-0.719129	54.276	54.6667		178	-1.77771	53.7095	54.6667		178	-0.257514	54.5473	54.6667
179	-0.73058	54.4361	54.8333		179	-1.78762	53.8701	54.8333		179	-0.257475	54.7139	54.8333
180	-0.738732	54.5981	55		180	-1.79669	54.0311	55		180	-0.257444	54.8805	55
181	-0.746212	54.7603	55.1667		181	-1.80546	54.1923	55.1667		181	-0.25741	55.0471	55.1667
182	-0.755017	54.9219	55.3333		182	-1.81398	54.3536	55.3333		182	-0.257372	55.2137	55.3333
183	-0.76578	55.0824	55.5		183	-1.82242	54.5149	55.5		183	-0.257335	55.3803	55.5
184	-0.78017	55.2409	55.6667		184	-1.8304	54.6765	55.6667		184	-0.257296	55.5469	55.6667
185	-0.794687	55.3993	55.8333		185	-1.83794	54.8383	55.8333		185	-0.257257	55.7135	55.8333
186	-0.809125	55.5577	56		186	-1.84512	55.0003	56		186	-0.257207	55.8801	56
187	-0.823542	55.7161	56.1667		187	-1.85232	55.1623	56.1667		187	-0.257152	56.0467	56.1667
188	-0.838992	55.874	56.3333		188	-1.86051	55.3237	56.3333		188	-0.2571	56.2133	56.3333
189	-0.856819	56.0305	56.5		189	-1.86844	55.4853	56.5		189	-0.257051	56.3799	56.5
190	-0.878449	56.185	56.6667		190	-1.87583	55.6472	56.6667		190	-0.257007	56.5465	56.6667
191	-0.902794	56.3379	56.8333		191	-1.88271	55.8093	56.8333		191	-0.256964	56.7131	56.8333
192	-0.932683	56.4878	57		192	-1.88808	55.9722	57		192	-0.256938	56.8796	57
193	-0.96614	56.6357	57.1667		193	-1.8932	56.1353	57.1667		193	-0.256915	57.0462	57.1667
194	-1.00666	56.7796	57.3333		194	-1.89924	56.2979	57.3333		194	-0.256889	57.2128	57.3333
195	-1.05435	56.9196	57.5		195	-1.90658	56.4598	57.5		195	-0.256869	57.3794	57.5
196	-1.10835	57.0561	57.6667		196	-1.91762	56.6196	57.6667		196	-0.256898	57.546	57.6667
197	-1.16018	57.1937	57.8333		197	-1.93058	56.7784	57.8333		197	-0.257041	57.7125	57.8333
198	-1.2069	57.3341	58		198	-1.94594	56.9358	58		198	-0.257702	57.8787	58
199	-1.25053	57.4762	58.1667		199	-1.96342	57.0921	58.1667		199	-0.259018	58.0447	58.1667
200	-1.2982	57.616	58.3333		200	-1.9895	57.2437	58.3333		200	-0.259315	58.2111	58.3333
201	-1.34575	57.7558	58.5		201	-2.01789	57.3939	58.5		201	-0.259112	58.3778	58.5
202	-1.38996	57.8974	58.6667		202	-2.04708	57.5437	58.6667		202	-0.258761	58.5445	58.6667
203	-1.43503	58.0385	58.8333		203	-2.07644	57.6934	58.8333		203	-0.258373	58.7113	58.8333
204	-1.48753	58.1755	59		204	-2.10836	57.8417	59		204	-0.258075	58.878	59
205	-1.54571	58.3092	59.1667		205	-2.14191	57.989	59.1667		205	-0.257781	59.0447	59.1667
206	-1.61069	58.4392	59.3333		206	-2.17564	58.1362	59.3333		206	-0.257535	59.2114	59.3333
207	-1.67887	58.5673	59.5		207	-2.2086	58.2838	59.5		207	-0.257369	59.378	59.5
208	-1.74977	58.6938	59.6667		208	-2.23865	58.433	59.6667		208	-0.257218	59.5447	59.6667
209	-1.82111	58.82	59.8333		209	-2.26742	58.5828	59.8333		209	-0.257075	59.7113	59.8333
210	-1.89112	58.9469	60		210	-2.29451	58.7336	60		210	-0.256933	59.878	60
211	-1.95918	59.0749	60.1667		211	-2.32021	58.8851	60.1667		211	-0.256788	60.0446	60.1667
212	-2.02248	59.2054	60.3333		212	-2.34243	59.0385	60.3333		212	-0.25668	60.2112	60.3333
213	-2.08293	59.3374	60.5		213	-2.36313	59.1927	60.5		213	-0.256598	60.3778	60.5
214	-2.14009	59.4713	60.6667		214	-2.38228	59.3478	60.6667		214	-0.256586	60.5444	60.6667
215	-2.19453	59.6066	60.8333		215	-2.40052	59.5033	60.8333		215	-0.256588	60.711	60.8333
216	-2.24166	59.746	61		216	-2.41713	59.6598	61		216	-0.256635	60.8775	61
217	-2.29457	59.8821	61.1667		217	-2.43321	59.8165	61.1667		217	-0.256667	61.0441	61.1667
218	-2.35531	60.0137	61.3333		218	-2.44887	59.9734	61.3333		218	-0.256695	61.2107	61.3333
219	-2.41839	60.144	61.5		219	-2.46442	60.1304	61.5		219	-0.256727	61.3772	61.5
220	-2.47458	60.2781	61.6667		220	-2.47934	60.2877	61.6667		220	-0.256822	61.5437	61.6667
221	-2.52763	60.4139	61.8333		221	-2.49411	60.4451	61.8333		221	-0.25764	61.7099	61.8333
222	-2.57701	60.5518	62		222	-2.50886	60.6025	62		222	-0.259694	61.8755	62
223	-2.62306	60.6914	62.1667		223	-2.52363	60.7599	62.1667		223	-0.261463	62.0412	62.1667
224	-2.66138	60.8354	62.3333		224	-2.53843	60.9172	62.3333		224	-0.261484	62.2078	62.3333
225	-2.69649	60.9812	62.5		225	-2.55345	61.0744	62.5		225	-0.261312	62.3745	62.5
226	-2.73043	61.1276	62.6667		226	-2.56882	61.2314	62.6667		226	-0.26113	62.5411	62.6667
227	-2.76533	61.2734	62.8333		227	-2.58413	61.3885	62.8333		227	-0.260951	62.7078	62.8333
228	-2.80327	61.4174	63		228	-2.59942	61.5455	63		228	-0.260852	62.8744	63
229	-2.84042	61.5619	63.1667		229	-2.61469	61.7025	63.1667		229	-0.260775	63.041	63.1667
230	-2.87664	61.7069	63.3333		230	-2.62989	61.8595	63.3333		230	-0.260732	63.2076	63.3333
231	-2.91306	61.8517	63.5		231	-2.64502	62.0166	63.5		231	-0.260696	63.3742	63.5
232	-2.94778	61.9975	63.6667		232	-2.66005	62.1737	63.6667		232	-0.260717	63.5407	63.6667
233	-2.97789	62.1458	63.8333		233	-2.67513	62.3308	63.8333		233	-0.260706	63.7073	63.8333
234	-3.00233	62.2974	64		234	-2.69022	62.4878	64		234	-0.260695	63.8739	64
235	-3.023	62.451	64.1667		235	-2.7053	62.6449	64.1667		235	-0.260693	64.0405	64.1667
236	-3.0366	62.6087	64.3333		236	-2.72041	62.8019	64.3333		236	-0.260704	64.207	64.3333
237	-3.04532	62.7691	64.5		237	-2.73549	62.9589	64.5		237	-0.260686	64.3736	64.5
238	-3.04727	62.9333	64.6667		238	-2.75048	63.116	64.6667		238	-0.260697	64.5402	64.6667
239	-3.04479	63.1001	64.8333		239	-2.76543	63.273	64.8333		239	-0.260767	64.7067	64.8333
240	-3.03513	63.271	65		240	-2.78036	63.4301	65		240	-0.260868	64.8732	65
241	-3.02499	63.4421	65.1667		241	-2.79529	63.5871	65.1667		241	-0.260978	65.0397	65.1667
242	-3.01502	63.6132	65.3333		242	-2.81036	63.7441	65.3333		242	-0.261134	65.2063	65.3333
243	-3.00377	63.785	65.5		243	-2.8257	63.9009	65.5		243	-0.261325	65.3727	65.5
244	-2.98754	63.9596	65.6667		244	-2.84169	64.0573	65.6667		244	-0.261456	65.5392	65.6667
245	-2.97007	64.135	65.8333		245	-2.85782	64.2136	65.8333		245	-0.261597	65.7057	65.8333
246	-2.95221	64.3106	66		246	-2.87421	64.3698	66		246	-0.261744	65.8722	66
247	-2.93452	64.4861	66.1667		247	-2.89072	64.5258	66.1667		247	-0.261898	66.0387	66.1667
248	-2.91863	64.6607	66.3333		248	-2.90744	64.6818	66.3333		248	-0.262052	66.2052	66.3333
249	-2.90426	64.8343	66.5		249	-2.92424	64.8377	66.5		249	-0.262209	66.3717	66.5
250	-2.89184	65.0069	66.6667		250	-2.94134	64.9934	66.6667		250	-0.26237	66.5382	66.6667
251	-2.8808	65.1786	66.8333		251	-2.95878	65.1489	66.8333		251	-0.262532	66.7047	66.8333
252	-2.87317	65.3484	67		252	-2.97696	65.3039	67		252	-0.262698	66.8712	67
253	-2.86724	65.5173	67.1667		253	-2.99543	65.4588	67.1667		253	-0.262858	67.0377	67.1667
254	-2.86333	65.685	67.3333		254	-3.01418	65.6135	67.3333		254	-0.263009	67.2042	67.3333
255	-2.86087	65.8518	67.5		255	-3.03313	65.768	67.5		255	-0.26316	67.3707	67.5
256	-2.86215	66.0165	67.6667		256	-3.05229	65.9225	67.6667		256	-0.263305	67.5372	67.6667
257	-2.86535	66.1801	67.8333		257	-3.07145	66.0769	67.8333		257	-0.263454	67.7037	67.8333
258	-2.87081	66.3424	68		258	-3.0906	66.2313	68		258	-0.263607	67.8702	68
259	-2.87788	66.5038	68.1667		259	-3.10975	66.3857	68.1667		259	-0.26376	68.0367	68.1667
260	-2.88894	66.6628	68.3333		260	-3.12906	66.5399	68.3333		260	-0.26392	68.2032	68.3333
261	-2.90207	66.8206	68.5		261	-3.14898	66.6938	68.5		261	-0.264081	68.3697	68.5
262	-2.91752	66.9771	68.6667		262	-3.16975	66.8473	68.6667		262	-0.264241	68.5361	68.6667
263	-2.93443	67.1327	68.8333		263	-3.19095	67.0004	68.8333		263	-0.264396	68.7026	68.8333
264	-2.95407	67.2867	69		264	-3.21278	67.1532	69		264	-0.264561	68.8691	69
265	-2.97559	67.4397	69.1667		265	-3.23468	67.3058	69.1667		265	-0.264722	69.0356	69.1667
266	-2.99677	67.5927	69.3333		266	-3.25647	67.4586	69.3333		266	-0.264881	69.2021	69.3333
267	-3.01742	67.7461	69.5		267	-3.27803	67.6115	69.5		267	-0.265032	69.3686	69.5
268	-3.03862	67.8992	69.6667		268	-3.29972	67.7642	69.6667		268	-0.265256	69.535	69.6667
269	-3.05971	68.0522	69.8333		269	-3.32223	67.9165	69.8333		269	-0.265585	69.7015	69.8333
270	-3.08061	68.2054	70		270	-3.34578	68.0682	70		270	-0.265881	69.8679	70
271	-3.10156	68.3585	70.1667		271	-3.36991	68.2195	70.1667		271	-0.266158	70.0343	70.1667
272	-3.12335	68.5112	70.3333		272	-3.3946	68.3704	70.3333		272	-0.266413	70.2008	70.3333
273	-3.14511	68.6638	70.5		273	-3.41925	68.5214	70.5		273	-0.266676	70.3672	70.5
274	-3.1665	68.8166	70.6667		274	-3.44436	68.672	70.6667		274	-0.2669	70.5337	70.6667
275	-3.18739	68.9697	70.8333		275	-3.47042	68.8221	70.8333		275	-0.267055	70.7001	70.8333
276	-3.20676	69.1237	71		276	-3.50206	68.969	71		276	-0.267152	70.8667	71
277	-3.22578	69.2778	71.1667		277	-3.53379	69.1157	71.1667		277	-0.267277	71.0332	71.1667
278	-3.24441	69.4322	71.3333		278	-3.56597	69.2622	71.3333		278	-0.267414	71.1997	71.3333
279	-3.26268	69.5867	71.5		279	-3.59754	69.409	71.5		279	-0.267544	71.3662	71.5
280	-3.28121	69.7411	71.6667		280	-3.62701	69.557	71.6667		280	-0.267715	71.5327	71.6667
281	-3.2999	69.8954	71.8333		281	-3.65539	69.7056	71.8333		281	-0.267869	71.6992	71.8333
282	-3.31837	70.0498	72		282	-3.68228	69.855	72		282	-0.26802	71.8656	72
283	-3.33679	70.2042	72.1667		283	-3.70809	70.0051	72.1667		283	-0.268173	72.0321	72.1667
284	-3.35451	70.359	72.3333		284	-3.73226	70.1561	72.3333		284	-0.268316	72.1986	72.3333
285	-3.37218	70.5138	72.5		285	-3.75583	70.3074	72.5		285	-0.268464	72.3651	72.5
286	-3.39038	70.6683	72.6667		286	-3.77853	70.4592	72.6667		286	-0.268613	72.5316	72.6667
287	-3.40914	70.8224	72.8333		287	-3.80054	70.6114	72.8333		287	-0.268759	72.6981	72.8333
288	-3.42959	70.9756	73		288	-3.82156	70.7641	73		288	-0.268904	72.8646	73
289	-3.45048	71.1284	73.1667		289	-3.84155	70.9174	73.1667		289	-0.26905	73.0311	73.1667
290	-3.47168	71.2811	73.3333		290	-3.8613	71.0709	73.3333		290	-0.2692	73.1976	73.3333
291	-3.4933	71.4335	73.5		291	-3.88178	71.2239	73.5		291	-0.26936	73.3641	73.5
292	-3.51589	71.5852	73.6667		292	-3.90475	71.3754	73.6667		292	-0.269637	73.5305	73.6667
293	-3.53906	71.7367	73.8333		293	-3.92767	71.527	73.8333		293	-0.269995	73.6969	73.8333
294	-3.56281	71.8877	74		294	-3.95131	71.6781	74		294	-0.270418	73.8633	74
295	-3.58697	72.0385	74.1667		295	-3.97645	71.8283	74.1667		295	-0.270858	74.0296	74.1667
296	-3.61118	72.1893	74.3333		296	-4.00102	71.9788	74.3333		296	-0.271364	74.1959	74.3333
297	-3.6357	72.3398	74.5		297	-4.02504	72.1296	74.5		297	-0.272199	74.362	74.5
298	-3.66007	72.4904	74.6667		298	-4.04947	72.2802	74.6667		298	-0.273564	74.5279	74.6667
299	-3.68461	72.6409	74.8333		299	-4.0741	72.4306	74.8333		299	-0.275321	74.6936	74.8333
300	-3.70938	72.7912	75		300	-4.09925	72.5807	75		300	-0.2763	74.8597	75
301	-3.73377	72.9418	75.1667		301	-4.12449	72.7307	75.1667		301	-0.276843	75.0259	75.1667
302	-3.75767	73.0926	75.3333		302	-4.14962	72.8807	75.3333		302	-0.277237	75.1923	75.3333
303	-3.78121	73.2436	75.5		303	-4.17452	73.0309	75.5		303	-0.277589	75.3587	75.5
304	-3.80375	73.3951	75.6667		304	-4.19954	73.1809	75.6667		304	-0.277864	75.5251	75.6667
305	-3.82619	73.5468	75.8333		305	-4.22445	73.3311	75.8333		305	-0.278163	75.6915	75.8333
306	-3.84845	73.6985	76		306	-4.24916	73.4813	76		306	-0.278464	75.8579	76
307	-3.87016	73.8505	76.1667		307	-4.27384	73.6315	76.1667		307	-0.278756	76.0244	76.1667
308	-3.88946	74.0039	76.3333		308	-4.2989	73.7814	76.3333		308	-0.279022	76.1908	76.3333
309	-3.90811	74.1577	76.5		309	-4.32482	73.9309	76.5		309	-0.279289	76.3572	76.5
310	-3.92619	74.3119	76.6667		310	-4.35096	74.0802	76.6667		310	-0.27956	76.5236	76.6667
311	-3.94395	74.4662	76.8333		311	-4.37716	74.2294	76.8333		311	-0.279824	76.6901	76.8333
312	-3.96139	74.6207	77		312	-4.40347	74.3785	77		312	-0.280001	76.8565	77
313	-3.97893	74.7751	77.1667		313	-4.42916	74.528	77.1667		313	-0.280159	77.023	77.1667
314	-3.99665	74.9294	77.3333		314	-4.45414	74.6779	77.3333		314	-0.280236	77.1896	77.3333
315	-4.01463	75.0835	77.5		315	-4.47894	74.8278	77.5		315	-0.280289	77.3561	77.5
316	-4.03361	75.237	77.6667		316	-4.5037	74.9778	77.6667		316	-0.280365	77.5226	77.6667
317	-4.05296	75.3903	77.8333		317	-4.5288	75.1275	77.8333		317	-0.280437	77.6891	77.8333
318	-4.0727	75.5433	78		318	-4.55395	75.2772	78		318	-0.280514	77.8557	78
319	-4.09271	75.6961	78.1667		319	-4.5788	75.4271	78.1667		319	-0.280598	78.0222	78.1667
320	-4.11297	75.8487	78.3333		320	-4.60325	75.5771	78.3333		320	-0.28294	78.1875	78.3333
321	-4.13324	76.0014	78.5		321	-4.62774	75.7272	78.5		321	-0.285237	78.3529	78.5
322	-4.15344	76.154	78.6667		322	-4.65165	75.8775	78.6667		322	-0.286365	78.5189	78.6667
323	-4.17356	76.3067	78.8333		323	-4.67521	76.028	78.8333		323	-0.286991	78.6851	78.8333
324	-4.19347	76.4595	79		324	-4.69874	76.1786	79		324	-0.28726	78.8516	79
325	-4.21353	76.6122	79.1667		325	-4.72306	76.3286	79.1667		325	-0.28748	79.018	79.1667
326	-4.23444	76.7644	79.3333		326	-4.74914	76.4776	79.3333		326	-0.287663	79.1845	79.3333
327	-4.25635	76.9159	79.5		327	-4.77718	76.6253	79.5		327	-0.287806	79.351	79.5
328	-4.28003	77.0664	79.6667		328	-4.80805	76.7714	79.6667		328	-0.287954	79.5174	79.6667
329	-4.30307	77.2172	79.8333		329	-4.83725	76.9184	79.8333		329	-0.288109	79.6839	79.8333
330	-4.32528	77.3685	80		330	-4.86504	77.0662	80		330	-0.288263	79.8504	80
331	-4.34677	77.5202	80.1667		331	-4.89232	77.2143	80.1667		331	-0.288418	80.0169	80.1667
332	-4.37043	77.6705	80.3333		332	-4.9187	77.363	80.3333		332	-0.288564	80.1834	80.3333
333	-4.39496	77.8204	80.5		333	-4.94568	77.5112	80.5		333	-0.288715	80.3498	80.5
334	-4.41949	77.9702	80.6667		334	-4.97259	77.6595	80.6667		334	-0.288898	80.5163	80.6667
335	-4.44368	78.1201	80.8333		335	-4.99912	77.808	80.8333		335	-0.289138	80.6827	80.8333
336	-4.46602	78.2712	81		336	-5.02521	77.9567	81		336	-0.289474	80.8491	81
337	-4.48711	78.4231	81.1667		337	-5.0518	78.1051	81.1667		337	-0.289771	81.0155	81.1667
338	-4.50859	78.5747	81.3333		338	-5.07895	78.2531	81.3333		338	-0.290044	81.182	81.3333
339	-4.53109	78.7256	81.5		339	-5.1065	78.4009	81.5		339	-0.290259	81.3484	81.5
340	-4.55398	78.8763	81.6667		340	-5.13437	78.5484	81.6667		340	-0.290363	81.5149	81.6667
341	-4.57673	79.027	81.8333		341	-5.16256	78.6958	81.8333		341	-0.290507	81.6814	81.8333
342	-4.59974	79.1776	82		342	-5.19111	78.8428	82		342	-0.290717	81.8478	82
343	-4.62337	79.3277	82.1667		343	-5.21975	78.9898	82.1667		343	-0.290974	82.0143	82.1667
344	-4.64718	79.4778	82.3333		344	-5.24869	79.1367	82.3333		344	-0.291199	82.1807	82.3333
345	-4.67134	79.6276	82.5		345	-5.27829	79.283	82.5		345	-0.291414	82.3472	82.5
346	-4.69493	79.7777	82.6667		346	-5.30816	79.4292	82.6667		346	-0.291609	82.5136	82.6667
347	-4.71783	79.9282	82.8333		347	-5.33808	79.5753	82.8333		347	-0.291788	82.6801	82.8333
348	-4.73999	80.0792	83		348	-5.36741	79.7218	83		348	-0.291935	82.8466	83
349	-4.76353	80.2293	83.1667		349	-5.39629	79.8685	83.1667		349	-0.292053	83.013	83.1667
350	-4.78747	80.3791	83.3333		350	-5.42526	80.0151	83.3333		350	-0.292107	83.1796	83.3333
351	-4.8102	80.5297	83.5		351	-5.45464	80.1615	83.5		351	-0.292178	83.3461	83.5
352	-4.83218	80.6807	83.6667		352	-5.48538	80.307	83.6667		352	-0.292261	83.5126	83.6667
353	-4.85398	80.8318	83.8333		353	-5.51642	80.4523	83.8333		353	-0.292347	83.6791	83.8333
354	-4.87836	80.9812	84		354	-5.54778	80.5973	84		354	-0.292438	83.8456	84
355	-4.90453	81.1296	84.1667		355	-5.57967	80.742	84.1667		355	-0.292534	84.0121	84.1667
356	-4.93212	81.277	84.3333		356	-5.61288	80.8859	84.3333		356	-0.292658	84.1786	84.3333
357	-4.96183	81.4231	84.5		357	-5.6465	81.0295	84.5		357	-0.292769	84.3451	84.5
358	-4.99154	81.5692	84.6667		358	-5.67996	81.1731	84.6667		358	-0.292886	84.5116	84.6667
359	-5.02025	81.7159	84.8333		359	-5.71362	81.3167	84.8333		359	-0.293013	84.6781	84.8333
360	-5.04696	81.8638	85		360	-5.74793	81.4597	85		360	-0.293256	84.8446	85
361	-5.0734	82.0118	85.1667		361	-5.78172	81.6031	85.1667		361	-0.293644	85.0109	85.1667
362	-5.09931	82.1602	85.3333		362	-5.81524	81.7466	85.3333		362	-0.293971	85.1773	85.3333
363	-5.12507	82.3086	85.5		363	-5.84896	81.89	85.5		363	-0.294206	85.3437	85.5
364	-5.14709	82.4593	85.6667		364	-5.88226	82.0336	85.6667		364	-0.29436	85.5102	85.6667
365	-5.16815	82.6106	85.8333		365	-5.91562	82.1771	85.8333		365	-0.294516	85.6767	85.8333
366	-5.1926	82.7598	86		366	-5.94908	82.3205	86		366	-0.294688	85.8431	86
367	-5.21981	82.9072	86.1667		367	-5.98304	82.4636	86.1667		367	-0.294853	86.0096	86.1667
368	-5.24775	83.0542	86.3333		368	-6.01672	82.6069	86.3333		368	-0.294992	86.1761	86.3333
369	-5.27458	83.2018	86.5		369	-6.05268	82.7487	86.5		369	-0.295135	86.3426	86.5
370	-5.30256	83.3487	86.6667		370	-6.09041	82.8894	86.6667		370	-0.295253	86.5091	86.6667
371	-5.33165	83.4949	86.8333		371	-6.12965	83.0291	86.8333		371	-0.29535	86.6756	86.8333
372	-5.35889	83.6422	87		372	-6.16712	83.1698	87		372	-0.29543	86.8421	87
373	-5.38478	83.7903	87.1667		373	-6.20641	83.3095	87.1667		373	-0.295529	87.0086	87.1667
374	-5.40997	83.9388	87.3333		374	-6.24618	83.4487	87.3333		374	-0.295634	87.1751	87.3333
375	-5.4352	84.0873	87.5		375	-6.28458	83.5888	87.5		375	-0.29574	87.3416	87.5
376	-5.46113	84.2353	87.6667		376	-6.31965	83.731	87.6667		376	-0.295847	87.5081	87.6667
377	-5.48846	84.3825	87.8333		377	-6.35504	83.8729	87.8333		377	-0.295954	87.6746	87.8333
378	-5.51624	84.5293	88		378	-6.38972	84.0152	88		378	-0.296056	87.8411	88
379	-5.54468	84.6757	88.1667		379	-6.42522	84.157	88.1667		379	-0.296153	88.0076	88.1667
380	-5.56922	84.8245	88.3333		380	-6.46092	84.2986	88.3333		380	-0.29624	88.1741	88.3333
381	-5.59345	84.9735	88.5		381	-6.49856	84.439	88.5		381	-0.296323	88.3406	88.5
382	-5.62016	85.1209	88.6667		382	-6.53798	84.5783	88.6667		382	-0.296405	88.5072	88.6667
383	-5.65078	85.2658	88.8333		383	-6.57806	84.7171	88.8333		383	-0.296487	88.6737	88.8333
384	-5.68366	85.4093	89		384	-6.61915	84.8552	89		384	-0.29655	88.8402	89
385	-5.71343	85.5547	89.1667		385	-6.65854	84.9944	89.1667		385	-0.296624	89.0067	89.1667
386	-5.74089	85.7015	89.3333		386	-6.696	85.1347	89.3333		386	-0.296692	89.1732	89.3333
387	-5.76783	85.8487	89.5		387	-6.73204	85.2759	89.5		387	-0.296753	89.3398	89.5
388	-5.79851	85.9934	89.6667		388	-6.76885	85.4166	89.6667		388	-0.29681	89.5063	89.6667
389	-5.83271	86.1359	89.8333		389	-6.80648	85.5567	89.8333		389	-0.296863	89.6728	89.8333
390	-5.87135	86.2756	90		390	-6.84292	85.6976	90		390	-0.296915	89.8393	90
391	-5.91251	86.4136	90.1667		391	-6.8792	85.8385	90.1667		391	-0.296969	90.0059	90.1667
392	-5.95245	86.5524	90.3333		392	-6.92142	85.9757	90.3333		392	-0.297011	90.1724	90.3333
393	-5.99501	86.6894	90.5		393	-6.96093	86.1145	90.5		393	-0.29706	90.3389	90.5
394	-6.0444	86.8221	90.6667		394	-6.99618	86.256	90.6667		394	-0.297113	90.5055	90.6667
395	-6.09791	86.9521	90.8333		395	-7.03126	86.3976	90.8333		395	-0.297166	90.672	90.8333
396	-6.15863	87.0775	91		396	-7.06787	86.5381	91		396	-0.297226	90.8385	91
397	-6.21843	87.2034	91.1667		397	-7.10246	86.6799	91.1667		397	-0.297283	91.0051	91.1667
398	-6.27486	87.3314	91.3333		398	-7.13642	86.8221	91.3333		398	-0.29734	91.1716	91.3333
399	-6.32999	87.4602	91.5		399	-7.16981	86.9646	91.5		399	-0.2974	91.3381	91.5
400	-6.38557	87.5887	91.6667		400	-7.20661	87.105	91.6667		400	-0.298239	91.5042	91.6667
401	-6.44195	87.7166	91.8333		401	-7.24168	87.2464	91.8333		401	-0.298872	91.6704	91.8333
402	-6.49601	87.8459	92		402	-7.27748	87.3873	92		402	-0.298904	91.837	92
403	-6.54804	87.9765	92.1667		403	-7.31621	87.5263	92.1667		403	-0.298647	92.0037	92.1667
404	-6.60002	88.1071	92.3333		404	-7.35669	87.6642	92.3333		404	-0.298395	92.1703	92.3333
405	-6.65042	88.2387	92.5		405	-7.39331	87.8045	92.5		405	-0.298169	92.337	92.5
406	-6.69805	88.3719	92.6667		406	-7.42539	87.9476	92.6667		406	-0.297984	92.5037	92.6667
407	-6.74397	88.5063	92.8333		407	-7.45769	88.0906	92.8333		407	-0.297843	92.6703	92.8333
408	-6.78245	88.6454	93		408	-7.48855	88.2345	93		408	-0.297737	92.8369	93
409	-6.81879	88.7858	93.1667		409	-7.52409	88.3753	93.1667		409	-0.297621	93.0036	93.1667
410	-6.85373	88.9271	93.3333		410	-7.5592	88.5165	93.3333		410	-0.297547	93.1702	93.3333
411	-6.8877	89.069	93.5		411	-7.5921	88.6589	93.5		411	-0.297525	93.3367	93.5
412	-6.91325	89.2162	93.6667		412	-7.6252	88.8013	93.6667		412	-0.297674	93.5032	93.6667
413	-6.93297	89.3673	93.8333		413	-7.65687	88.9445	93.8333		413	-0.297784	93.6697	93.8333
414	-6.9481	89.5212	94		414	-7.68572	89.0895	94		414	-0.297873	93.8362	94
415	-6.96091	89.6767	94.1667		415	-7.71474	89.2344	94.1667		415	-0.29797	94.0027	94.1667
416	-6.96187	89.8398	94.3333		416	-7.74446	89.3788	94.3333		416	-0.298087	94.1692	94.3333
417	-6.95805	90.0059	94.5		417	-7.7665	89.5281	94.5		417	-0.298206	94.3357	94.5
418	-6.95043	90.1745	94.6667		418	-7.78248	89.6812	94.6667		418	-0.298337	94.5022	94.6667
419	-6.94037	90.3448	94.8333		419	-7.79427	89.837	94.8333		419	-0.298475	94.6687	94.8333
420	-6.91779	90.5231	95		420	-7.81108	89.9896	95		420	-0.298638	94.8351	95
421	-6.88668	90.707	95.1667		421	-7.83235	90.1394	95.1667		421	-0.298786	95.0016	95.1667
422	-6.84534	90.8975	95.3333		422	-7.85383	90.2889	95.3333		422	-0.298933	95.1681	95.3333
423	-6.79875	91.0915	95.5		423	-7.87271	90.4401	95.5		423	-0.299083	95.3346	95.5
424	-6.74331	91.2912	95.6667		424	-7.89713	90.5878	95.6667		424	-0.29924	95.501	95.6667
425	-6.68192	91.4949	95.8333		425	-7.92328	90.7343	95.8333		425	-0.299395	95.6675	95.8333
426	-6.61693	91.7009	96		426	-7.94991	90.8805	96		426	-0.299556	95.834	96
427	-6.55347	91.906	96.1667		427	-7.97594	91.027	96.1667		427	-0.299716	96.0005	96.1667
428	-6.49924	92.1052	96.3333		428	-8.01443	91.1655	96.3333		428	-0.299879	96.1669	96.3333
429	-6.44486	92.3045	96.5		429	-8.05199	91.3046	96.5		429	-0.300035	96.3334	96.5
430	-6.38941	92.5046	96.6667		430	-8.08951	91.4436	96.6667		430	-0.300187	96.4999	96.6667
431	-6.33602	92.7033	96.8333		431	-8.12945	91.5811	96.8333		431	-0.300342	96.6663	96.8333
432	-6.28631	92.8997	97		432	-8.18592	91.7078	97		432	-0.300486	96.8328	97
433	-6.24452	93.091	97.1667		433	-8.25291	91.8277	97.1667		433	-0.300601	96.9993	97.1667
434	-6.208	93.2789	97.3333		434	-8.32562	91.9439	97.3333		434	-0.300661	97.1658	97.3333
435	-6.1697	93.4679	97.5		435	-8.39878	92.0597	97.5		435	-0.300731	97.3324	97.5
436	-6.13019	93.6578	97.6667		436	-8.46173	92.182	97.6667		436	-0.30083	97.4989	97.6667
437	-6.10263	93.8399	97.8333		437	-8.52131	92.3065	97.8333		437	-0.300959	97.6654	97.8333
438	-6.08244	94.0172	98		438	-8.57836	92.4325	98		438	-0.301151	97.8318	98
439	-6.06559	94.1924	98.1667		439	-8.63313	92.56	98.1667		439	-0.301327	97.9983	98.1667
440	-6.05722	94.362	98.3333		440	-8.67157	92.6981	98.3333		440	-0.301486	98.1647	98.3333
441	-6.05168	94.5297	98.5		441	-8.7039	92.8401	98.5		441	-0.301638	98.3312	98.5
442	-6.05967	94.6886	98.6667		442	-8.73019	92.986	98.6667		442	-0.301785	98.4977	98.6667
443	-6.08352	94.837	98.8333		443	-8.75219	93.1347	98.8333		443	-0.301924	98.6642	98.8333
444	-6.12624	94.973	99		444	-8.75429	93.2963	99		444	-0.302037	98.8307	99
445	-6.18595	95.0978	99.1667		445	-8.74393	93.4661	99.1667		445	-0.302154	98.9971	99.1667
446	-6.26322	95.211	99.3333		446	-8.71116	93.6505	99.3333		446	-0.302267	99.1636	99.3333
447	-6.35004	95.3179	99.5		447	-8.65502	93.8502	99.5		447	-0.302373	99.3301	99.5
448	-6.45467	95.4129	99.6667		448	-8.51544	94.1044	99.6667		448	-0.302456	99.4966	99.6667
449	-6.57043	95.5005	99.8333		449	-8.32857	94.3896	99.8333		449	-0.302539	99.6632	99.8333
450	-6.69904	95.5796	100		450	-8.09619	94.7048	100		450	-0.30262	99.8297	100
451	-6.83436	95.654	100.167		451	-7.83227	95.0408	100.167		451	-0.302703	99.9962	100.167
452	-6.96506	95.7315	100.333		452	-7.47545	95.4379	100.333		452	-0.30277	100.163	100.333
453	-7.09666	95.8082	100.5		453	-7.0521	95.8788	100.5		453	-0.302848	100.329	100.5
454	-7.23083	95.8831	100.667		454	-6.54455	96.3754	100.667		454	-0.302933	100.496	100.667
455	-7.36232	95.9597	100.833		455	-5.98654	96.9054	100.833		455	-0.303019	100.662	100.833
456	-7.48636	96.0411	101		456	-5.49419	97.3928	101		456	-0.303121	100.829	101
457	-7.60351	96.127	101.167		457	-5.11275	97.8078	101.167		457	-0.303221	100.995	101.167
458	-7.72054	96.2128	101.333		458	-4.89122	98.118	101.333		458	-0.303322	101.162	101.333
459	-7.83522	96.3001	101.5		459	-4.794	98.3465	101.5		459	-0.303421	101.328	101.5
460	-7.94422	96.3911	101.667		460	-4.94686	98.4106	101.667		460	-0.30352	101.495	101.667
461	-8.05876	96.4783	101.833		461	-5.13368	98.4522	101.833		461	-0.303608	101.661	101.833
462	-8.17795	96.5624	102		462	-5.31498	98.4972	102		462	-0.30369	101.828	102
463	-8.29469	96.6479	102.167		463	-5.47635	98.5552	102.167		463	-0.303771	101.994	102.167
464	-8.41347	96.732	102.333		464	-5.61427	98.6286	102.333		464	-0.303826	102.161	102.333
465	-8.52944	96.8179	102.5		465	-5.73903	98.7106	102.5		465	-0.303889	102.327	102.5
466	-8.63747	96.909	102.667		466	-5.85119	98.8008	102.667		466	-0.303954	102.494	102.667
467	-8.74434	97.0007	102.833		467	-5.95542	98.8961	102.833		467	-0.304021	102.66	102.833
468	-8.82861	97.1075	103		468	-6.05672	98.9933	103		468	-0.304092	102.827	103
469	-8.8991	97.2234	103.167		469	-6.15612	99.0916	103.167		469	-0.304177	102.993	103.167
470	-8.95363	97.3499	103.333		470	-6.2569	99.189	103.333		470	-0.304263	103.16	103.333
471	-8.99946	97.4822	103.5		471	-6.36227	99.2832	103.5		471	-0.304345	103.326	103.5
472	-9.08761	97.5861	103.667		472	-6.49315	99.3604	103.667		472	-0.304468	103.493	103.667
473	-9.20245	97.6721	103.833		473	-6.62628	99.436	103.833		473	-0.304584	103.659	103.833
474	-9.34335	97.7405	104		474	-6.75314	99.5157	104		474	-0.304574	103.826	104
475	-9.47898	97.8123	104.167		475	-6.87041	99.6017	104.167		475	-0.304312	103.993	104.167
476	-9.57322	97.9118	104.333		476	-6.97591	99.6953	104.333		476	-0.304088	104.159	104.333
477	-9.67911	98.0034	104.5		477	-7.07739	99.7916	104.5		477	-0.304079	104.326	104.5
478	-9.81469	98.0749	104.667		478	-7.15125	99.9062	104.667		478	-0.304136	104.492	104.667
479	-9.97075	98.1326	104.833		479	-7.19885	100.038	104.833		479	-0.304199	104.659	104.833
480	-10.1202	98.1946	105		480	-7.2591	100.162	105		480	-0.304273	104.825	105
481	-10.2631	98.2609	105.167		481	-7.34113	100.271	105.167		481	-0.304336	104.992	105.167
482	-10.3907	98.3374	105.333		482	-7.44258	100.367	105.333		482	-0.304398	105.159	105.333
483	-10.5181	98.4139	105.5		483	-7.55391	100.456	105.5		483	-0.304455	105.325	105.5
484	-10.6485	98.4883	105.667		484	-7.6721	100.54	105.667		484	-0.304628	105.492	105.667
485	-10.7934	98.5527	105.833		485	-7.78374	100.629	105.833		485	-0.305001	105.658	105.833
486	-10.9442	98.6131	106		486	-7.8898	100.722	106		486	-0.30546	105.824	106
487	-11.0995	98.6703	106.167		487	-7.99358	100.816	106.167		487	-0.305942	105.99	106.167
488	-11.234	98.7415	106.333		488	-8.09576	100.911	106.333		488	-0.306424	106.157	106.333
489	-11.3548	98.8218	106.5		489	-8.1991	101.005	106.5		489	-0.306884	106.323	106.5
490	-11.4747	98.9026	106.667		490	-8.30339	101.098	106.667		490	-0.307351	106.489	106.667
491	-11.5863	98.9889	106.833		491	-8.40848	101.191	106.833		491	-0.307818	106.656	106.833
492	-11.659	99.1015	107		492	-8.51937	101.279	107		492	-0.308199	106.822	107
493	-11.7449	99.2051	107.167		493	-8.62876	101.369	107.167		493	-0.308565	106.988	107.167
494	-11.8482	99.2968	107.333		494	-8.73263	101.462	107.333		494	-0.308887	107.155	107.333
495	-11.947	99.3915	107.5		495	-8.83324	101.558	107.5		495	-0.309196	107.321	107.5
496	-11.9827	99.529	107.667		496	-8.92625	101.658	107.667		496	-0.309485	107.487	107.667
497	-12.0071	99.674	107.833		497	-9.01452	101.762	107.833		497	-0.309791	107.654	107.833
498	-12.0102	99.8336	108		498	-9.09908	101.868	108		498	-0.310105	107.82	108
499	-11.9944	100.006	108.167		499	-9.18338	101.974	108.167		499	-0.310425	107.987	108.167
500	-11.8876	100.24	108.333		500	-9.26656	102.081	108.333		500	-0.310749	108.153	108.333
501	-11.7752	100.479	108.5		501	-9.34732	102.189	108.5		501	-0.311082	108.319	108.5
502	-11.6887	100.699	108.667		502	-9.43294	102.294	108.667		502	-0.311419	108.486	108.667
503	-11.5812	100.935	108.833		503	-9.52405	102.395	108.833		503	-0.311758	108.652	108.833
504	-11.256	101.318	109		504	-9.6078	102.501	109		504	-0.312118	108.818	109
505	-10.8295	101.772	109.167		505	-9.68742	102.61	109.167		505	-0.31247	108.985	109.167
506	-10.2867	102.305	109.333		506	-9.76651	102.719	109.333		506	-0.312817	109.151	109.333
507	-9.65581	102.898	109.5		507	-9.8457	102.828	109.5		507	-0.313161	109.317	109.5
508	-8.90989	103.571	109.667		508	-9.89225	102.959	109.667		508	-0.313492	109.484	109.667
509	-8.22417	104.204	109.833		509	-9.92005	103.103	109.833		509	-0.313821	109.65	109.833
510	-7.60446	104.791	110		510	-9.9228	103.264	110		510	-0.314147	109.816	110
511	-7.02174	105.354	110.167		511	-9.90314	103.44	110.167		511	-0.314469	109.983	110.167
512	-6.70673	105.734	110.333		512	-9.77384	103.69	110.333		512	-0.314765	110.149	110.333
513	-6.45304	106.072	110.5		513	-9.51973	104.026	110.5		513	-0.315059	110.316	110.5
514	-6.25924	106.369	110.667		514	-9.01586	104.531	110.667		514	-0.315351	110.482	110.667
515	-6.0976	106.644	110.833		515	-8.27766	105.197	110.833		515	-0.315639	110.648	110.833
516	-5.94808	106.911	111		516	-6.77861	106.381	111		516	-0.315901	110.815	111
517	-5.81818	107.165	111.167		517	-5.2771	107.569	111.167		517	-0.316169	110.981	111.167
518	-5.73466	107.387	111.333		518	-4.04713	108.573	111.333		518	-0.316433	111.148	111.333
519	-5.68045	107.588	111.5		519	-3.04128	109.424	111.5		519	-0.316695	111.314	111.5
520	-5.92473	107.584	111.667		520	-2.46296	109.985	111.667		520	-0.316946	111.48	111.667
521	-6.20884	107.552	111.833		521	-2.01978	110.453	111.833		521	-0.317198	111.647	111.833
522	-6.33282	107.631	112		522	-1.69256	110.843	112		522	-0.317441	111.813	112
523	-6.43772	107.723	112.167		523	-1.42782	111.19	112.167		523	-0.317675	111.98	112.167
524	-6.39797	107.914	112.333		524	-1.26561	111.467	112.333		524	-0.317909	112.146	112.333
525	-6.41014	108.07	112.5		525	-1.13427	111.723	112.5		525	-0.318133	112.312	112.5
526	-6.41961	108.227	112.667		526	-1.02031	111.967	112.667		526	-0.318312	112.479	112.667
527	-6.42284	108.389	112.833		527	-0.918541	112.203	112.833		527	-0.318446	112.645	112.833
528	-6.47411	108.518	113		528	-0.851596	112.416	113		528	-0.318597	112.812	113
529	-6.41483	108.723	113.167		529	-0.795566	112.62	113.167		529	-0.318762	112.978	113.167
530	-6.35715	108.927	113.333		530	-0.748637	112.819	113.333		530	-0.318935	113.145	113.333
531	-6.34709	109.098	113.5		531	-0.702439	113.017	113.5		531	-0.319111	113.311	113.5
532	-6.49352	109.16	113.667		532	-0.657388	113.214	113.667		532	-0.319305	113.478	113.667
533	-6.48893	109.327	113.833		533	-0.61284	113.412	113.833		533	-0.319503	113.644	113.833
534	-6.36537	109.577	114		534	-0.578521	113.602	114		534	-0.319705	113.811	114
535	-6.22234	109.841	114.167		535	-0.554446	113.785	114.167		535	-0.319909	113.977	114.167
536	-6.16635	110.044	114.333		536	-0.535772	113.964	114.333		536	-0.320145	114.143	114.333
537	-6.17094	110.205	114.5		537	-0.520701	114.141	114.5		537	-0.32038	114.31	114.5
538	-6.24666	110.316	114.667		538	-0.499459	114.322	114.667		538	-0.320619	114.476	114.667
539	-6.31921	110.43	114.833		539	-0.472137	114.507	114.833		539	-0.320861	114.643	114.833
540	-6.49571	110.471	115		540	-0.46206	114.681	115		540	-0.321111	114.809	115
541	-6.73563	110.467	115.167		541	-0.460042	114.849	115.167		541	-0.321344	114.975	115.167
542	-6.93569	110.491	115.333		542	-0.445835	115.025	115.333		542	-0.321574	115.142	115.333
543	-7.10191	110.539	115.5		543	-0.418612	115.21	115.5		543	-0.321805	115.308	115.5
544	-7.29013	110.571	115.667		544	-0.394282	115.394	115.667		544	-0.322023	115.475	115.667
545	-7.41064	110.651	115.833		545	-0.379252	115.57	115.833		545	-0.322253	115.641	115.833
546	-7.47833	110.767	116		546	-0.366899	115.746	116		546	-0.322481	115.808	116
547	-7.50456	110.912	116.167		547	-0.348335	115.925	116.167		547	-0.322708	115.974	116.167
548	-7.47047	111.1	116.333		548	-0.326938	116.106	116.333		548	-0.32301	116.14	116.333
549	-7.42361	111.296	116.5		549	-0.307832	116.286	116.5		549	-0.323323	116.307	116.5
550	-7.38524	111.487	116.667		550	-0.290214	116.465	116.667		550	-0.323753	116.473	116.667
551	-7.35158	111.674	116.833		551	-0.273407	116.643	116.833		551	-0.32432	116.639	116.833
552	-7.26068	111.901	117		552	-0.25887	116.82	117		552	-0.324817	116.805	117
553	-7.09055	112.185	117.167		553	-0.248412	116.994	117.167		553	-0.32521	116.972	117.167
554	-6.73418	112.599	117.333		554	-0.239053	117.167	117.333		554	-0.325624	117.138	117.333
555	-6.24619	113.106	117.5		555	-0.226947	117.342	117.5		555	-0.326036	117.304	117.5
556	-5.81504	113.574	117.667		556	-0.213031	117.518	117.667		556	-0.326439	117.471	117.667
557	-5.55171	113.924	117.833		557	-0.201639	117.693	117.833		557	-0.326808	117.637	117.833
558	-5.4084	114.189	118		558	-0.191905	117.866	118		558	-0.327095	117.803	118
559	-5.23668	114.474	118.167		559	-0.182539	118.039	118.167		559	-0.327365	117.97	118.167
560	-4.72076	115.003	118.333		560	-0.171103	118.214	118.333		560	-0.327598	118.136	118.333
561	-4.2085	115.529	118.5		561	-0.161756	118.387	118.5		561	-0.327851	118.303	118.5
562	-3.70928	116.047	118.667		562	-0.153559	118.559	118.667		562	-0.328136	118.469	118.667
563	-3.2698	116.523	118.833		563	-0.145753	118.731	118.833		563	-0.328443	118.635	118.833
564	-2.9574	116.909	119		564	-0.14088	118.901	119		564	-0.32874	118.802	119
565	-2.66373	117.282	119.167		565	-0.139401	119.069	119.167		565	-0.329027	118.968	119.167
566	-2.39723	117.636	119.333		566	-0.135364	119.238	119.333		566	-0.329296	119.134	119.333
567	-2.18498	117.952	119.5		567	-0.129039	119.409	119.5		567	-0.329558	119.301	119.5
568	-2.07316	118.197	119.667		568	-0.122951	119.58	119.667		568	-0.329817	119.467	119.667
569	-1.92619	118.467	119.833		569	-0.117877	119.75	119.833		569	-0.33008	119.634	119.833
570	-1.69948	118.794	120		570	-0.113656	119.92	120		570	-0.330364	119.8	120
571	-1.41656	119.161	120.167		571	-0.110412	120.089	120.167		571	-0.330694	119.966	120.167
572	-1.16784	119.504	120.333		572	-0.111971	120.255	120.333		572	-0.331001	120.133	120.333
573	-0.95235	119.823	120.5		573	-0.112117	120.421	120.5		573	-0.331291	120.299	120.5
574	-0.776286	120.115	120.667		574	-0.109033	120.59	120.667		574	-0.331577	120.466	120.667
575	-0.626959	120.387	120.833		575	-0.105809	120.759	120.833		575	-0.33186	120.632	120.833
576	-0.526728	120.625	121		576	-0.103334	120.927	121		576	-0.33212	120.798	121
577	-0.442647	120.851	121.167		577	-0.101383	121.095	121.167		577	-0.332398	120.965	121.167
578	-0.374614	121.066	121.333		578	-0.099889	121.263	121.333		578	-0.332682	121.131	121.333
579	-0.321261	121.271	121.5		579	-0.0986839	121.43	121.5		579	-0.332968	121.297	121.5
580	-0.281844	121.466	121.667		580	-0.0978412	121.597	121.667		580	-0.333251	121.464	121.667
581	-0.251305	121.654	121.833		581	-0.0963624	121.765	121.833		581	-0.333528	121.63	121.833
582	-0.22541	121.839	122		582	-0.0949426	121.933	122		582	-0.333817	121.797	122
583	-0.203944	122.021	122.167		583	-0.0942595	122.1	122.167		583	-0.334096	121.963	122.167
584	-0.186753	122.2	122.333		584	-0.0936796	122.267	122.333		584	-0.334336	122.129	122.333
585	-0.173104	122.376	122.5		585	-0.0931086	122.434	122.5		585	-0.334592	122.296	122.5
586	-0.161987	122.551	122.667		586	-0.0927191	122.601	122.667		586	-0.334846	122.462	122.667
587	-0.152765	122.724	122.833		587	-0.0920319	122.768	122.833		587	-0.335088	122.629	122.833
588	-0.145095	122.896	123		588	-0.091563	122.935	123		588	-0.335325	122.795	123
589	-0.138718	123.067	123.167		589	-0.0912076	123.102	123.167		589	-0.335605	122.961	123.167
590	-0.133336	123.238	123.333		590	-0.090446	123.269	123.333		590	-0.335973	123.128	123.333
591	-0.128881	123.407	123.5		591	-0.0897281	123.436	123.5		591	-0.336374	123.294	123.5
592	-0.125476	123.577	123.667		592	-0.0896085	123.603	123.667		592	-0.336901	123.46	123.667
593	-0.122649	123.745	123.833		593	-0.0894202	123.77	123.833		593	-0.337616	123.626	123.833
594	-0.119735	123.914	124		594	-0.0888143	123.937	124		594	-0.338315	123.792	124
595	-0.116883	124.083	124.167		595	-0.0883098	124.104	124.167		595	-0.338831	123.959	124.167
596	-0.114212	124.251	124.333		596	-0.0882644	124.27	124.333		596	-0.339246	124.125	124.333
597	-0.111711	124.42	124.5		597	-0.0881327	124.437	124.5		597	-0.33963	124.291	124.5
598	-0.10951	124.588	124.667		598	-0.0875919	124.604	124.667		598	-0.340009	124.458	124.667
599	-0.107952	124.755	124.833		599	-0.0870241	124.771	124.833		599	-0.34037	124.624	124.833
600	-0.107272	124.923	125		600	-0.0866261	124.938	125		600	-0.340726	124.79	125

## Sheet: Hoja1
ZP	pH
mV
-0.417	2.19		-0.52	2.195
-0.623	2.2		-5.05	3.89
-4.59	3.88		-14.75	5.97
-5.51	3.9		-26.15	7.9
-14.6	5.98		-31.55	9.565
-14.9	5.96		-38.05	11.93
-26.1	7.89
-26.2	7.91
-32.1	9.57
-31	9.56
-37	11.92
-39.1	11.94
