# Supplementary material for: Effect of Microfluidization Technique on the Physicochemical Characteristics of Cannabidiol Nanoemulsions
Source: Nanomaterials (Basel). 2026 Apr 14;16(8):459. doi: 10.3390/nano16080459 (PMC13118401; doi:10.3390/nano16080459)
Supplement: Supplementary file 1 [file nanomaterials-16-00459-s001.zip › nanomaterials-4216942-supplementary S2.xlsx]

## Sheet: Ambiente C1
ACTIVIDAD	CORRIDA	TAMAÑO	PDI	POTENCIAL Z		CORRIDA	1
Dia 0	1	154.6	0.194	-21.9
Dia 0	1	153	0.181	-22.2		Etiquetas de fila	Promedio de TAMAÑO	Promedio de CONDUCTIVIDAD	Promedio de VISCOSIDAD	Promedio de POTENCIAL Z	Promedio de PDI
Dia 0	1	154.7	0.194	-21.7		Dia 0	154.1	0.01083	-1.71867	-21.9333	0.189667
Dia 8	1	165.1	0.238	-20.3		Dia 15	157.8	0.0136	-1.53633	-19.6	0.204
Dia 8	1	162.3	0.194	-20.6		Dia 30	159.4	0.0342	-2.49533	-31.8	0.175333
Dia 8	1	162	0.214	-19.8		Dia 60	172.967	0.01119	-2.669	-34.0667	0.19
Dia 15	1	155.9	0.213	-20.8		Dia 8	163.133	0.00773667	-1.58733	-20.2333	0.215333
Dia 15	1	158.2	0.196	-19.3		Total general	161.48	0.0155113	-2.00133	-25.5267	0.194867
Dia 15	1	159.3	0.203	-18.7		Dia 0	154.1	0.01083	-1.71867	-21.9333	0.189667
Dia 30	1	160.4	0.166	-27.4		Dia 8	163.133	0.00773667	-1.58733	-20.2333	0.215333
Dia 30	1	159.5	0.177	-28.6		Dia 15	157.8	0.0136	-1.53633	-19.6	0.204
Dia 30	1	158.3	0.183	-39.4		Dia 30	159.4	0.0342	-2.49533	-31.8	0.175333
Dia 60	1	174.2	0.182	-34		Dia 60	172.967	0.01119	-2.669	-34.0667	0.19
Dia 60	1	172.2	0.194	-33.6
Dia 60	1	172.5	0.194	-34.6
Dia 0	2	165.4	0.16	-22.8
Dia 0	2	156.6	0.144	-24.4
Dia 0	2	157.7	0.126	-24.1
Dia 8	2	170.5	0.215	-26.7
Dia 8	2	168.8	0.205	-25.1
Dia 8	2	168.3	0.21	-25.6
Dia 15	2	166.5	0.183	-18.6
Dia 15	2	167.1	0.198	-18.6
Dia 15	2	163.8	0.187	-18.9
Dia 30	2	190.5	0.202	-23
Dia 30	2	188.8	0.22	-22.1
Dia 30	2	187.8	0.21	-21.4
Dia 60	2	265.2	0.396	-36.4
Dia 60	2	261.1	0.385	-37
Dia 60	2	254.1	0.37	-35.9
Dia 0	3	151.5	0.182	-31.8
Dia 0	3	151.3	0.18	-34.2
Dia 0	3	151.2	0.186	-33.2
Dia 8	3	156.6	0.175	-22.8
Dia 8	3	157.5	0.183	-23.7
Dia 8	3	156.2	0.178	-22.6
Dia 15	3	161.7	0.193	-19.1
Dia 15	3	160	0.17	-19.1
Dia 15	3	160.6	0.175	-19.3
Dia 30	3	168.5	0.218	-27
Dia 30	3	164.5	0.2	-25.5
Dia 30	3	162.4	0.213	-25.7
Dia 60	3	198.4	0.248	-38
Dia 60	3	195.6	0.265	-35.3
Dia 60	3	201.7	0.256	-35.3
Dia 0	4	185.1	0.201	-28.5
Dia 0	4	187.8	0.211	-28.4
Dia 0	4	183	0.216	-28.5
Dia 8	4	215.2	0.26	-22.4
Dia 8	4	213.7	0.254	-21.3
Dia 8	4	213.8	0.271	-21.1
Dia 15	4	224	0.246	-21.5
Dia 15	4	216.4	0.293	-20.8
Dia 15	4	214	0.273	-21.1
Dia 30	4	215	0.267	-21.9
Dia 30	4	212.1	0.249	-22.1
Dia 30	4	212.2	0.234	-21.6
Dia 60	4	583.5	0.556	-39.2
Dia 60	4	622.3	0.496	-39
Dia 60	4	605.4	0.4	-38.8
Dia 0	5	159.7	0.179	-20
Dia 0	5	159	0.161	-20.1
Dia 0	5	157.7	0.148	-20
Dia 8	5	174.2	0.196	-27.7
Dia 8	5	171.8	0.197	-31.8
Dia 8	5	175.1	0.191	-34.8
Dia 15	5	170.3	0.168	-24.6
Dia 15	5	168.9	0.188	-23.6
Dia 15	5	169.5	0.168	-25
Dia 30	5	193.6	0.272	-29.6
Dia 30	5	190.4	0.294	-27.6
Dia 30	5	185.3	0.254	-29.2
Dia 60	5	210.6	0.305	-32
Dia 60	5	206.4	0.303	-31.9
Dia 60	5	205.5	0.263	-31.6
Dia 0	6	163.6	0.189	-19.3
Dia 0	6	161.1	0.18	-18.5
Dia 0	6	160.5	0.161	-20.7
Dia 8	6	163.6	0.167	-24.5
Dia 8	6	162.9	0.158	-24.3
Dia 8	6	164.5	0.162	-23.8
Dia 15	6	180.6	0.25	-11.8
Dia 15	6	179.7	0.229	-12.4
Dia 15	6	178.4	0.225	-12.5
Dia 30	6	215.1	0.341	-34.3
Dia 30	6	215.2	0.335	-36.2
Dia 30	6	212	0.351	-34
Dia 60	6	191.4	0.272	-26.2
Dia 60	6	190.9	0.233	-26.2
Dia 60	6	192	0.27	-25.8
Dia 0	7	160.6	0.162	-14.3
Dia 0	7	158.7	0.148	-16.4
Dia 0	7	157.2	0.175	-14.5
Dia 8	7	170.4	0.193	-22.6
Dia 8	7	168.2	0.206	-23
Dia 8	7	165.2	0.183	-23.3
Dia 15	7	160.3	0.183	-23.5
Dia 15	7	160.4	0.198	-25.6
Dia 15	7	161	0.177	-24.9
Dia 30	7	247.6	0.355	-30
Dia 30	7	228	0.368	-32.1
Dia 30	7	230.4	0.352	-31.8
Dia 60	7	216.2	0.249	-26.4
Dia 60	7	212.2	0.313	-30.3
Dia 60	7	212.8	0.259	-28.8
Dia 0	8	146.3	0.153	-20.5
Dia 0	8	147	0.124	-21.5
Dia 0	8	146.7	0.128	-21.2
Dia 8	8	152.1	0.16	-21.9
Dia 8	8	150.8	0.16	-20.2
Dia 8	8	147.8	0.156	-19.9
Dia 15	8	177.9	0.288	-37
Dia 15	8	176.2	0.27	-36.2
Dia 15	8	170.1	0.256	-41.6
Dia 30	8	156.6	0.192	-29
Dia 30	8	152.1	0.144	-32.2
Dia 30	8	153.4	0.164	-31.1
Dia 60	8	179.8	0.311	-26.1
Dia 60	8	180	0.304	-25.4
Dia 60	8	181.1	0.312	-26.2
Dia 0	9	146.7	0.198	-24.4
Dia 0	9	145.8	0.176	-24.7
Dia 0	9	146.2	0.182	-26
Dia 8	9	169.1	0.2	-29.7
Dia 8	9	164.3	0.204	-29.9
Dia 8	9	162.2	0.203	-28.6
Dia 15	9	172.5	0.251	-30.3
Dia 15	9	171.7	0.257	-33.4
Dia 15	9	172	0.285	-29.8
Dia 30	9	156.8	0.22	-26.7
Dia 30	9	158.4	0.215	-28.4
Dia 30	9	156.8	0.205	-28.2
Dia 60	9	190.1	0.241	-29.2
Dia 60	9	185.1	0.267	-31.4
Dia 60	9	185.8	0.27	-30.4
Dia 0	10	210.7	0.328	-24.1
Dia 0	10	217	0.303	-22.8
Dia 0	10	208.4	0.345	-23.5
Dia 8	10	362.1	0.583	-29.9
Dia 8	10	360.1	0.525	-29.7
Dia 8	10	372.1	0.581	-28.8
Dia 15	10	496.3	0.556	-33.7
Dia 15	10	462.5	0.42	-34.4
Dia 15	10	457.6	0.459	-34.1
Dia 30	10	587.2	0.539	-29
Dia 30	10	565	0.595	-28.7
Dia 30	10	584.1	0.521	-29.1
Dia 60	10	533.4	0.39	-47.9
Dia 60	10	543.1	0.375	-48.6
Dia 60	10	537.8	0.401	-49.2
Dia 0	11	163.4	0.173	-24.1
Dia 0	11	160.3	0.172	-22.3
Dia 0	11	157.1	0.147	-21.5
Dia 8	11	169.6	0.174	-23.9
Dia 8	11	165.6	0.185	-22.6
Dia 8	11	165.3	0.179	-24.7
Dia 15	11	168.6	0.183	-22.2
Dia 15	11	167.7	0.154	-22.5
Dia 15	11	166.1	0.181	-23
Dia 30	11	271.3	0.445	-32.4
Dia 30	11	271.2	0.38	-32.6
Dia 30	11	262.2	0.366	-33.4
Dia 60	11	203.8	0.203	-25.6
Dia 60	11	203.1	0.202	-28
Dia 60	11	199.2	0.222	-28.7
Dia 0	12	156.8	0.148	-29.4
Dia 0	12	155.5	0.164	-27.4
Dia 0	12	156.5	0.172	-29.1
Dia 8	12	168.5	0.238	-36.7
Dia 8	12	179.6	0.256	-32.8
Dia 8	12	172.5	0.212	-38.6
Dia 15	12	250.8	0.365	-36.3
Dia 15	12	256.6	0.371	-37.7
Dia 15	12	256.1	0.368	-37.8
Dia 30	12	273.5	0.544	-30.9
Dia 30	12	262.1	0.562	-31.1
Dia 30	12	268	0.506	-30.2
Dia 60	12	158.5	0.183	-34.5
Dia 60	12	159.4	0.205	-35.7
Dia 60	12	162.8	0.179	-33.5
Dia 0	13	240.7	0.259	-32
Dia 0	13	234.6	0.291	-33.8
Dia 0	13	236.2	0.254	-34.8
Dia 8	13	230	0.256	-42.9
Dia 8	13	232.3	0.255	-43
Dia 8	13	225.8	0.299	-44.8
Dia 15	13	293.2	0.336	-32.7
Dia 15	13	304.8	0.368	-33.6
Dia 15	13	295.5	0.35	-32.1
Dia 30	13	559.8	0.356	-29.5
Dia 30	13	539.6	0.362	-29.7
Dia 30	13	552.7	0.37	-29.9
Dia 60	13	576.6	0.238	-29
Dia 60	13	579.1	0.245	-28.4
Dia 60	13	571.4	0.275	-28
Dia 0	14	181.2	0.254	-21.4
Dia 0	14	160.8	0.185	-22.4
Dia 0	14	161.1	0.204	-22.8
Dia 8	14	167.3	0.223	-29.4
Dia 8	14	170.7	0.239	-29.3
Dia 8	14	166.3	0.233	-29.6
Dia 15	14	182.2	0.254	-34.2
Dia 15	14	181.7	0.249	-35
Dia 15	14	183.7	0.258	-34.6
Dia 30	14	195.7	0.278	-21.1
Dia 30	14	196.5	0.33	-22.6
Dia 30	14	198.5	0.282	-24
Dia 60	14	168.3	0.213	-23.9
Dia 60	14	167.8	0.216	-23.5
Dia 60	14	170.9	0.216	-24.8
Dia 0	15	150	0.13	-30.8
Dia 0	15	151.5	0.119	-31.3
Dia 0	15	149.9	0.148	-31.3
Dia 8	15	202.1	0.418	-30.9
Dia 8	15	218	0.34	-32.1
Dia 8	15	218.4	0.376	-30.8
Dia 15	15	189.2	0.302	-31.7
Dia 15	15	188	0.299	-32.1
Dia 15	15	186.1	0.293	-32.5
Dia 30	15	178.4	0.235	-21
Dia 30	15	184.5	0.254	-21.3
Dia 30	15	182.1	0.249	-20.7
Dia 60	15	157.2	0.148	-25
Dia 60	15	155.2	0.184	-24.2
Dia 60	15	156.4	0.171	-28.2
Dia 0	16	193.8	0.189	-28.8
Dia 0	16	188.6	0.206	-29.4
Dia 0	16	188.3	0.176	-28.9
Dia 8	16	245.8	0.381	-38.7
Dia 8	16	242.6	0.348	-39.1
Dia 8	16	237.9	0.337	-40.4
Dia 15	16	329.2	0.555	-31.5
Dia 15	16	323.9	0.558	-30.9
Dia 15	16	334.3	0.55	-31.3
Dia 30	16	401	0.415	-39.1
Dia 30	16	398.4	0.4	-38.5
Dia 30	16	388.4	0.45	-39.8
Dia 60	16	318	0.375	-32.2
Dia 60	16	318.8	0.373	-30.8
Dia 60	16	317.7	0.336	-31.3
Dia 0	17	205.7	0.267	-22.6
Dia 0	17	202.8	0.317	-23.3
Dia 0	17	203.8	0.318	-24.6
Dia 8	17	165.7	0.191	-32.6
Dia 8	17	160.4	0.125	-34.2
Dia 8	17	161.7	0.196	-31.9
Dia 15	17	198	0.363	-29.5
Dia 15	17	196.2	0.358	-28.7
Dia 15	17	204.8	0.409	-30.4
Dia 30	17	174.6	0.203	-33.3
Dia 30	17	173.7	0.171	-33
Dia 30	17	171.3	0.21	-32.7
Dia 60	17	239.3	0.369	-33.6
Dia 60	17	268.7	0.315	-36.5
Dia 60	17	267.9	0.343	-34.4

## Sheet: Ambiente C2
ACTIVIDAD	CORRIDA	TAMAÑO	PDI	POTENCIAL Z		CORRIDA	1
Dia 0	1	150.9	0.171	-16.3
Dia 0	1	144.8	0.143	-15.6		Etiquetas de fila	Promedio de CONDUCTIVIDAD	Promedio de POTENCIAL Z	Promedio de VISCOSIDAD	Promedio de TAMAÑO	Promedio de PDI
Dia 0	1	144	0.137	-14.7		Dia 0	0.00966	-15.5333	-1.21867	146.567	0.150333
Dia 8	1	147.3	0.171	-20.9		Dia 15	0.00656667	-22.7333	-1.78	150.867	0.207333
Dia 8	1	146.9	0.149	-22.7		Dia 30	0.00950667	-23.6667	-1.85633	159.667	0.155
Dia 8	1	148.5	0.163	-21.7		Dia 60	0.00622	-26.8333	-2.10367	189.067	0.263667
Dia 15	1	151.1	0.225	-21.8		Dia 8	0.00633	-21.7667	-1.70533	147.567	0.161
Dia 15	1	150.2	0.19	-22.9		Total general	0.00765667	-22.1067	-1.7328	158.747	0.187467
Dia 15	1	151.3	0.207	-23.5		Dia 0	0.00966	-15.5333	-1.21867	146.567	0.150333
Dia 30	1	160.6	0.162	-22.9		Dia 8	0.00633	-21.7667	-1.70533	147.567	0.161
Dia 30	1	159.7	0.168	-24		Dia 15	0.00656667	-22.7333	-1.78	150.867	0.207333
Dia 30	1	158.7	0.135	-24.1		Dia 30	0.00950667	-23.6667	-1.85633	159.667	0.155
Dia 60	1	190.6	0.257	-24.4		Dia 60	0.00622	-26.8333	-2.10367	189.067	0.263667
Dia 60	1	189.3	0.268	-28.2
Dia 60	1	187.3	0.266	-27.9
Dia 0	2	149.6	0.126	-21.7
Dia 0	2	149	0.128	-22.9
Dia 0	2	150.4	0.148	-23
Dia 8	2	156.1	0.154	-21.5
Dia 8	2	153.4	0.142	-20.8
Dia 8	2	154.3	0.123	-20
Dia 15	2	158.3	0.194	-19.7
Dia 15	2	157.5	0.203	-20.8
Dia 15	2	156.5	0.192	-20.1
Dia 30	2	161.6	0.159	-19.2
Dia 30	2	160.9	0.162	-19.6
Dia 30	2	158.1	0.141	-20
Dia 60	2	159.5	0.135	-31.8
Dia 60	2	158.2	0.128	-31.9
Dia 60	2	154.8	0.131	-32.1
Dia 0	3	155.6	0.222	-17.8
Dia 0	3	153.7	0.233	-18.4
Dia 0	3	155.1	0.221	-18.6
Dia 8	3	141.8	0.136	-20.8
Dia 8	3	142.6	0.157	-20.9
Dia 8	3	140.6	0.135	-19.4
Dia 15	3	144	0.138	-24.5
Dia 15	3	143.1	0.136	-24.2
Dia 15	3	141.3	0.135	-22.9
Dia 30	3	147.2	0.137	-18.8
Dia 30	3	144.6	0.094	-19.2
Dia 30	3	144.2	0.126	-18.5
Dia 60	3	154.4	0.164	-33.3
Dia 60	3	152.9	0.156	-31.6
Dia 60	3	152.1	0.156	-31.2
Dia 0	4	178.3	0.179	-17
Dia 0	4	180.3	0.193	-17.5
Dia 0	4	179.6	0.177	-18.1
Dia 8	4	205.8	0.254	-24
Dia 8	4	200	0.253	-25.5
Dia 8	4	205.4	0.242	-26.2
Dia 15	4	207.6	0.257	-23.2
Dia 15	4	206.7	0.262	-23.1
Dia 15	4	204.5	0.265	-23.5
Dia 30	4	201.5	0.233	-23.5
Dia 30	4	201.9	0.238	-23.1
Dia 30	4	197.8	0.223	-22.1
Dia 60	4	413.8	0.254	-32.2
Dia 60	4	410.7	0.205	-31.8
Dia 60	4	400.6	0.225	-31.7
Dia 0	5	150.2	0.134	-28.2
Dia 0	5	150.4	0.112	-17
Dia 0	5	149.2	0.122	-17.2
Dia 8	5	157	0.105	-17
Dia 8	5	154.3	0.14	-16.7
Dia 8	5	155	0.139	-15.1
Dia 15	5	159.8	0.161	-19.5
Dia 15	5	155.3	0.149	-19.1
Dia 15	5	156.3	0.151	-19.3
Dia 30	5	164	0.17	-22.6
Dia 30	5	160.9	0.189	-21.4
Dia 30	5	160.3	0.193	-21.3
Dia 60	5	158.5	0.128	-28.1
Dia 60	5	158.4	0.171	-30.9
Dia 60	5	158.5	0.163	-27.9
Dia 0	6	152.2	0.142	-12.1
Dia 0	6	150	0.13	-11.6
Dia 0	6	149.6	0.12	-12.4
Dia 8	6	153.4	0.186	-19.7
Dia 8	6	154.5	0.109	-20.7
Dia 8	6	153.7	0.124	-19.3
Dia 15	6	155.4	0.164	-22.4
Dia 15	6	151.6	0.183	-21.6
Dia 15	6	156	0.156	-20.7
Dia 30	6	153.4	0.168	-30.6
Dia 30	6	151.1	0.176	-29.2
Dia 30	6	153.3	0.163	-28.9
Dia 60	6	178.3	0.175	-23.5
Dia 60	6	173.5	0.176	-24
Dia 60	6	172.2	0.153	-24.3
Dia 0	7	168.8	0.219	-12.5
Dia 0	7	161.4	0.19	-14.3
Dia 0	7	161.4	0.196	-14.2
Dia 8	7	167	0.19	-29.5
Dia 8	7	165.1	0.193	-30
Dia 8	7	161.7	0.185	-28.5
Dia 15	7	157	0.155	-22.4
Dia 15	7	158.1	0.171	-23.1
Dia 15	7	156.9	0.154	-22.2
Dia 30	7	169.5	0.159	-34.6
Dia 30	7	164.4	0.155	-31.1
Dia 30	7	163	0.173	-31.8
Dia 60	7	193.2	0.212	-25.3
Dia 60	7	188.5	0.227	-24.6
Dia 60	7	188.7	0.25	-26.1
Dia 0	8	144.4	0.146	-16.7
Dia 0	8	142.4	0.13	-16.2
Dia 0	8	142.9	0.109	-16.2
Dia 8	8	161.9	0.242	-24.6
Dia 8	8	158.8	0.219	-24.2
Dia 8	8	151.4	0.17	-27.9
Dia 15	8	151.5	0.154	-32.7
Dia 15	8	150.1	0.168	-30.1
Dia 15	8	148.9	0.131	-31.6
Dia 30	8	160.6	0.188	-26.3
Dia 30	8	158.2	0.156	-28.5
Dia 30	8	155.5	0.185	-27.9
Dia 60	8	153.5	0.144	-22.5
Dia 60	8	153.9	0.153	-23
Dia 60	8	151.7	0.174	-28.8
Dia 0	9	139.8	0.19	-26
Dia 0	9	141	0.192	-23.2
Dia 0	9	141.4	0.176	-23.3
Dia 8	9	148.6	0.174	-39.2
Dia 8	9	144	0.172	-37.5
Dia 8	9	145.2	0.165	-36.7
Dia 15	9	160.8	0.209	-26.3
Dia 15	9	153.4	0.173	-26.5
Dia 15	9	149.7	0.191	-25
Dia 30	9	194.7	0.277	-29.1
Dia 30	9	190.1	0.27	-24.1
Dia 30	9	183.2	0.34	-23.9
Dia 60	9	155.2	0.148	-24.1
Dia 60	9	152.6	0.152	-23.9
Dia 60	9	151.2	0.155	-21.2
Dia 0	10	181.4	0.178	-26.6
Dia 0	10	180	0.209	-26.4
Dia 0	10	180.4	0.186	-30.2
Dia 8	10	259	0.378	-33.7
Dia 8	10	247.6	0.371	-34.1
Dia 8	10	241	0.396	-35.3
Dia 15	10	208.9	0.223	-25.5
Dia 15	10	200.3	0.228	-25
Dia 15	10	198.8	0.242	-25.7
Dia 30	10	299.5	0.493	-26.8
Dia 30	10	290.3	0.516	-26
Dia 30	10	302.9	0.41	-27.1
Dia 60	10	301.4	0.387	-38.5
Dia 60	10	285.5	0.381	-40.2
Dia 60	10	281.8	0.401	-39.6
Dia 0	11	152.9	0.165	-15.1
Dia 0	11	150.2	0.13	-13.9
Dia 0	11	150.2	0.138	-13.6
Dia 8	11	155	0.146	-21
Dia 8	11	153.4	0.14	-22.6
Dia 8	11	153.3	0.135	-22.5
Dia 15	11	159.8	0.131	-19.9
Dia 15	11	156	0.161	-20.7
Dia 15	11	156.2	0.143	-19.7
Dia 30	11	200.4	0.279	-27.8
Dia 30	11	193.6	0.3	-29.2
Dia 30	11	190.8	0.26	-31.8
Dia 60	11	167.9	0.131	-20.3
Dia 60	11	168.5	0.126	-20.3
Dia 60	11	165.9	0.134	-20.3
Dia 0	12	147.9	0.114	-27.4
Dia 0	12	146.2	0.153	-27.4
Dia 0	12	143.8	0.144	-28.2
Dia 8	12	152.9	0.178	-32.2
Dia 8	12	152.6	0.188	-35.8
Dia 8	12	154	0.201	-35.8
Dia 15	12	177.4	0.305	-32.6
Dia 15	12	177.1	0.27	-33.5
Dia 15	12	169.5	0.25	-33.6
Dia 30	12	160.3	0.158	-37.8
Dia 30	12	160.4	0.17	-36.7
Dia 30	12	157.8	0.161	-36.8
Dia 60	12	176.5	0.203	-42.4
Dia 60	12	178.3	0.221	-45
Dia 60	12	175	0.227	-48.2
Dia 0	13	293.6	0.396	-31.8
Dia 0	13	292.6	0.397	-32.2
Dia 0	13	285.9	0.415	-31.7
Dia 8	13	246.7	0.31	-27.2
Dia 8	13	236.9	0.361	-26.8
Dia 8	13	240.5	0.332	-24.6
Dia 15	13	310.5	0.386	-36
Dia 15	13	324.3	0.371	-35.6
Dia 15	13	303	0.378	-36.9
Dia 30	13	356	0.368	-33.1
Dia 30	13	355.6	0.341	-33.7
Dia 30	13	355	0.367	-32.4
Dia 60	13	246.5	0.275	-30.2
Dia 60	13	247.1	0.275	-30.2
Dia 60	13	240.8	0.318	-31
Dia 0	14	149.3	0.127	-24.8
Dia 0	14	146.6	0.121	-32.7
Dia 0	14	144	0.127	-29.1
Dia 8	14	152.4	0.167	-35.7
Dia 8	14	152	0.162	-32.3
Dia 8	14	150.1	0.157	-41.9
Dia 15	14	159.6	0.211	-33
Dia 15	14	161	0.161	-31.7
Dia 15	14	156	0.184	-33.3
Dia 30	14	159.6	0.18	-36.8
Dia 30	14	162.1	0.192	-37
Dia 30	14	163.3	0.203	-37
Dia 60	14	148.7	0.131	-25.2
Dia 60	14	150.5	0.168	-25.1
Dia 60	14	148.4	0.12	-22.5
Dia 0	15	157.5	0.186	-28.8
Dia 0	15	157.2	0.211	-31.8
Dia 0	15	157.8	0.204	-32.2
Dia 8	15	164.5	0.188	-32.5
Dia 8	15	159.5	0.169	-28.1
Dia 8	15	156.6	0.181	-32.7
Dia 15	15	155.4	0.171	-28.4
Dia 15	15	154	0.175	-30
Dia 15	15	153.7	0.181	-31.8
Dia 30	15	154.9	0.143	-28.6
Dia 30	15	152.9	0.126	-27.1
Dia 30	15	151.7	0.159	-26.9
Dia 60	15	151.2	0.13	-20.5
Dia 60	15	151.2	0.138	-18.9
Dia 60	15	152.5	0.133	-18.9
Dia 0	16	197.2	0.2	-33.3
Dia 0	16	192.2	0.235	-33.9
Dia 0	16	196	0.215	-34.4
Dia 8	16	585.2	0.656	-29
Dia 8	16	532.8	0.605	-28.9
Dia 8	16	492.1	0.557	-30.9
Dia 15	16	302.6	0.359	-34
Dia 15	16	300.9	0.379	-34.2
Dia 15	16	301.7	0.377	-34.5
Dia 30	16	209.2	0.206	-28.4
Dia 30	16	202.8	0.195	-29
Dia 30	16	201	0.193	-29.5
Dia 60	16	206.3	0.215	-28.9
Dia 60	16	202.5	0.189	-29.2
Dia 60	16	202	0.227	-28.6
Dia 0	17	146	0.135	-20.9
Dia 0	17	147.9	0.129	-19.3
Dia 0	17	147.4	0.135	-20.8
Dia 8	17	155	0.121	-34
Dia 8	17	155.2	0.098	-34.6
Dia 8	17	151.4	0.122	-31.6
Dia 15	17	155.7	0.094	-25.5
Dia 15	17	153.8	0.131	-23.1
Dia 15	17	151.4	0.129	-21.9
Dia 30	17	164.8	0.161	-32.4
Dia 30	17	161.6	0.131	-32.5
Dia 30	17	161.7	0.127	-31.3
Dia 60	17	159.2	0.162	-32.3
Dia 60	17	159.8	0.137	-30.7
Dia 60	17	157.4	0.166	-31.7

## Sheet: Hoja1
										RUN	CICLO 1			CICLO 2
Dia 30	1	160.4	0.166	-27.4	160.6	0.162	-22.9			1	159.4	159.667	-31.8	-23.6667	0.175333	0.155
Dia 30	1	159.5	0.177	-28.6	159.7	0.168	-24			2	189.033	160.2	-22.1667	-19.6	0.210667	0.154
Dia 30	1	158.3	0.183	-39.4	158.7	0.135	-24.1			3	165.133	145.333	-26.0667	-18.8333	0.210333	0.119
Dia 30	2	190.5	0.202	-23	161.6	0.159	-19.2			4	213.1	200.4	-21.8667	-22.9	0.25	0.231333
Dia 30	2	188.8	0.22	-22.1	160.9	0.162	-19.6			5	189.767	161.733	-28.8	-21.7667	0.273333	0.184
Dia 30	2	187.8	0.21	-21.4	158.1	0.141	-20			6	214.1	152.6	-34.8333	-29.5667	0.342333	0.169
Dia 30	3	168.5	0.218	-27	147.2	0.137	-18.8			7	235.333	165.633	-31.3	-32.5	0.358333	0.162333
Dia 30	3	164.5	0.2	-25.5	144.6	0.094	-19.2			8	154.033	158.1	-30.7667	-27.5667	0.166667	0.176333
Dia 30	3	162.4	0.213	-25.7	144.2	0.126	-18.5			9	157.333	189.333	-27.7667	-25.7	0.213333	0.295667
Dia 30	4	215	0.267	-21.9	201.5	0.233	-23.5			10	578.767	297.567	-28.9333	-26.6333	0.551667	0.473
Dia 30	4	212.1	0.249	-22.1	201.9	0.238	-23.1			11	268.233	194.933	-32.8	-29.6	0.397	0.279667
Dia 30	4	212.2	0.234	-21.6	197.8	0.223	-22.1			12	267.867	159.5	-30.7333	-37.1	0.537333	0.163
Dia 30	5	193.6	0.272	-29.6	164	0.17	-22.6			13	550.7	355.533	-29.7	-33.0667	0.362667	0.358667
Dia 30	5	190.4	0.294	-27.6	160.9	0.189	-21.4			14	196.9	161.667	-22.5667	-36.9333	0.296667	0.191667
Dia 30	5	185.3	0.254	-29.2	160.3	0.193	-21.3			15	181.667	153.167	-21	-27.5333	0.246	0.142667
Dia 30	6	215.1	0.341	-34.3	153.4	0.168	-30.6			16	395.933	204.333	-39.1333	-28.9667	0.421667	0.198
Dia 30	6	215.2	0.335	-36.2	151.1	0.176	-29.2			17	173.2	162.7	-33	-32.0667	0.194667	0.139667
Dia 30	6	212	0.351	-34	153.3	0.163	-28.9
Dia 30	7	247.6	0.355	-30	169.5	0.159	-34.6
Dia 30	7	228	0.368	-32.1	164.4	0.155	-31.1
Dia 30	7	230.4	0.352	-31.8	163	0.173	-31.8
Dia 30	8	156.6	0.192	-29	160.6	0.188	-26.3
Dia 30	8	152.1	0.144	-32.2	158.2	0.156	-28.5
Dia 30	8	153.4	0.164	-31.1	155.5	0.185	-27.9
Dia 30	9	156.8	0.22	-26.7	194.7	0.277	-29.1
Dia 30	9	158.4	0.215	-28.4	190.1	0.27	-24.1
Dia 30	9	156.8	0.205	-28.2	183.2	0.34	-23.9
Dia 30	10	587.2	0.539	-29	299.5	0.493	-26.8
Dia 30	10	565	0.595	-28.7	290.3	0.516	-26
Dia 30	10	584.1	0.521	-29.1	302.9	0.41	-27.1
Dia 30	11	271.3	0.445	-32.4	200.4	0.279	-27.8
Dia 30	11	271.2	0.38	-32.6	193.6	0.3	-29.2
Dia 30	11	262.2	0.366	-33.4	190.8	0.26	-31.8
Dia 30	12	273.5	0.544	-30.9	160.3	0.158	-37.8
Dia 30	12	262.1	0.562	-31.1	160.4	0.17	-36.7
Dia 30	12	268	0.506	-30.2	157.8	0.161	-36.8
Dia 30	13	559.8	0.356	-29.5	356	0.368	-33.1
Dia 30	13	539.6	0.362	-29.7	355.6	0.341	-33.7
Dia 30	13	552.7	0.37	-29.9	355	0.367	-32.4
Dia 30	14	195.7	0.278	-21.1	159.6	0.18	-36.8
Dia 30	14	196.5	0.33	-22.6	162.1	0.192	-37
Dia 30	14	198.5	0.282	-24	163.3	0.203	-37
Dia 30	15	178.4	0.235	-21	154.9	0.143	-28.6
Dia 30	15	184.5	0.254	-21.3	152.9	0.126	-27.1
Dia 30	15	182.1	0.249	-20.7	151.7	0.159	-26.9
Dia 30	16	401	0.415	-39.1	209.2	0.206	-28.4
Dia 30	16	398.4	0.4	-38.5	202.8	0.195	-29
Dia 30	16	388.4	0.45	-39.8	201	0.193	-29.5
Dia 30	17	174.6	0.203	-33.3	164.8	0.161	-32.4
Dia 30	17	173.7	0.171	-33	161.6	0.131	-32.5
Dia 30	17	171.3	0.21	-32.7	161.7	0.127	-31.3

## Sheet: Refrigeracion C1
ACTIVIDAD	CORRIDA	TAMAÑO	PDI	POTENCIAL Z	MOVILIDAD	CONDUCTIVIDAD	ESTADO		CORRIDA	1
Dia 0	1	156.4	0.172	-26.7	-2.093	0.015
Dia 0	1	153.5	0.162	-26.8	-2.105	0.0233			Etiquetas de fila	Promedio de TAMAÑO	Promedio de CONDUCTIVIDAD	Promedio de VISCOSIDAD	Promedio de POTENCIAL Z	Promedio de PDI
Dia 0	1	154.2	0.174	-27.8	-2.175	0.0108			Dia 0	154.7	0.0163667	-2.12433	-27.1	0.169333
Dia 8	1	179.6	0.313	-17.4	-1.368	0.0145			Dia 15	149.667	0.00604333	-1.30833	-16.6667	0.166667
Dia 8	1	182.2	0.333	-15.8	-1.241	0.023			Dia 30	153.7	0.0135133	-1.53033	-19.5	0.176
Dia 8	1	177.9	0.306	-16.8	-1.315	0.0196			Dia 60	184.4	0.0142167	-1.905	-24.3	0.245
Dia 15	1	150	0.151	-16.1	-1.265	0.00549			Dia 8	179.9	0.0190333	-1.308	-16.6667	0.317333
Dia 15	1	149.2	0.18	-16.5	-1.295	0.00569			Total general	164.473	0.0138347	-1.6352	-20.8467	0.214867
Dia 15	1	149.8	0.169	-17.4	-1.365	0.00695			Dia 0	154.7	0.0163667	-2.12433	-27.1	0.169333
Dia 30	1	155.9	0.175	-19.4	-1.524	0.0108			Dia 8	179.9	0.0190333	-1.308	-16.6667	0.317333
Dia 30	1	151.8	0.186	-19.2	-1.504	0.0241			Dia 15	149.667	0.00604333	-1.30833	-16.6667	0.166667
Dia 30	1	153.4	0.167	-19.9	-1.563	0.00564			Dia 30	153.7	0.0135133	-1.53033	-19.5	0.176
Dia 60	1	184.3	0.24	-24.3	-1.908	0.0226			Dia 60	184.4	0.0142167	-1.905	-24.3	0.245
Dia 60	1	183.6	0.257	-24.3	-1.902	0.0159
Dia 60	1	185.3	0.238	-24.3	-1.905	0.00415
Dia 0	2	159.3	0.191	-25.4	-1.989	0.0237
Dia 0	2	159.7	0.159	-26.3	-2.06	0.00452
Dia 0	2	159.2	0.168	-25.8	-2.026	0.0045
Dia 8	2	166.4	0.195	-17.7	-1.391	0.00825
Dia 8	2	162.4	0.168	-18.2	-1.423	0.0168
Dia 8	2	161.4	0.189	-17.4	-1.368	0.0225
Dia 15	2	159.1	0.173	-18.8	-1.471	0.00591
Dia 15	2	159.9	0.153	-19.5	-1.53	0.00594
Dia 15	2	157	0.172	-18.9	-1.485	0.00587
Dia 30	2	164.1	0.165	-22	-1.722	0.0075
Dia 30	2	161	0.178	-20.8	-1.633	0.0136
Dia 30	2	159.6	0.195	-22.5	-1.761	0.0241
Dia 60	2	224.1	0.271	-28.9	-1.976	0.0076
Dia 60	2	220.6	0.274	-29.3	-1.979	0.0099
Dia 60	2	214.9	0.318	-29.4	-1.982	0.0079
Dia 0	3	150	0.143	-22.5	-1.762	0.00539
Dia 0	3	147.5	0.179	-23	-1.803	0.00597
Dia 0	3	148.3	0.147	-22.5	-1.766	0.0081
Dia 8	3	152.3	0.134	-22.3	-1.749	0.00637
Dia 8	3	149.7	0.159	-21.1	-1.653	0.00643
Dia 8	3	149	0.179	-21.3	-1.673	0.00641
Dia 15	3	152.1	0.172	-19.2	-1.501	0.00637
Dia 15	3	150.1	0.183	-18.4	-1.44	0.00624
Dia 15	3	152.8	0.163	-20.1	-1.577	0.00629
Dia 30	3	160	0.177	-19.7	-1.545	0.00657
Dia 30	3	158.1	0.192	-20.6	-1.616	0.00666
Dia 30	3	154.6	0.19	-21.5	-1.687	0.00666
Dia 60	3	459.1	0.494	-22.7	-1.778	0.0111
Dia 60	3	405.9	0.468	-29.1	-2.281	0.0237
Dia 60	3	345	0.436	-30.3	-2.374	0.00473
Dia 0	4	189.1	0.234	-25.2	-1.972	0.0243
Dia 0	4	184.2	0.213	-26.1	-2.044	0.00647
Dia 0	4	183	0.22	-26.2	-2.053	0.00532
Dia 8	4	192.9	0.218	-30.9	-2.423	0.0197
Dia 8	4	190.6	0.195	-28.9	-2.265	0.0161
Dia 8	4	191.6	0.212	-29.7	-2.33	0.00713
Dia 15	4	205	0.238	-23.5	-1.839	0.0048
Dia 15	4	205.6	0.251	-23.4	-1.835	0.00493
Dia 15	4	201.6	0.248	-23.8	-1.867	0.00531
Dia 30	4	200.7	0.221	-18	-1.408	0.00507
Dia 30	4	198.1	0.213	-18.5	-1.454	0.00741
Dia 30	4	195.8	0.222	-18.5	-1.451	0.0132
Dia 60	4	204.1	0.243	-36.3	-2.845	0.017
Dia 60	4	195.3	0.241	-35.5	-2.781	0.0173
Dia 60	4	193.9	0.239	-35.2	-2.762	0.0178
Dia 0	5	157.4	0.172	-16.1	-1.266	0.0107
Dia 0	5	155.3	0.176	-14.5	-1.135	0.0109
Dia 0	5	156.7	0.158	-14.9	-1.166	0.0157
Dia 8	5	163.8	0.162	-18.6	-1.461	0.00495
Dia 8	5	160.9	0.178	-17.6	-1.379	0.00533
Dia 8	5	161.4	0.167	-21	-1.645	0.0134
Dia 15	5	165.5	0.204	-17.3	-1.356	0.00356
Dia 15	5	166.6	0.175	-17.7	-1.389	0.00454
Dia 15	5	165.2	0.183	-17.1	-1.343	0.0101
Dia 30	5	164.6	0.157	-24.9	-1.954	0.00473
Dia 30	5	161.3	0.157	-25.5	-2.002	0.00469
Dia 30	5	158.3	0.165	-25	-1.963	0.00484
Dia 60	5	170.5	0.184	-24	-1.883	0.00337
Dia 60	5	165.4	0.184	-24.4	-1.91	0.0046
Dia 60	5	164.6	0.198	-25.1	-1.969	0.00826
Dia 0	6	161	0.153	-19.3	-1.512	0.00373
Dia 0	6	160.9	0.148	-21.5	-1.689	0.00377
Dia 0	6	156.8	0.135	-20.2	-1.583	0.00374
Dia 8	6	167.9	0.153	-25.6	-2.008	0.00677
Dia 8	6	160.9	0.136	-25.6	-2.009	0.00695
Dia 8	6	157.6	0.163	-25.1	-1.971	0.00933
Dia 15	6	171.8	0.207	-19.6	-1.538	0.00516
Dia 15	6	170	0.194	-19.4	-1.517	0.0051
Dia 15	6	170.1	0.177	-19.4	-1.52	0.00527
Dia 30	6	200.5	0.261	-20.8	-1.633	0.0162
Dia 30	6	192.6	0.308	-20.6	-1.612	0.0197
Dia 30	6	190.9	0.259	-24.4	-1.916	0.00255
Dia 60	6	163.6	0.18	-24.9	-1.955	0.00618
Dia 60	6	161.9	0.191	-25.5	-1.997	0.0091
Dia 60	6	162.5	0.175	-25.4	-1.989	0.0201
Dia 0	7	159.4	0.143	-19.8	-1.552	0.00441
Dia 0	7	159.6	0.141	-21	-1.648	0.0042
Dia 0	7	159.6	0.158	-22.5	-1.762	0.0041
Dia 8	7	168.9	0.199	-26.5	-2.081	0.0135
Dia 8	7	166.8	0.162	-25.9	-2.029	0.0249
Dia 8	7	163.8	0.17	-25.6	-2.007	0.00788
Dia 15	7	160.3	0.168	-22.3	-1.744	0.00452
Dia 15	7	159.8	0.167	-21.5	-1.688	0.00512
Dia 15	7	158.5	0.144	-22	-1.727	0.00674
Dia 30	7	179.4	0.21	-29.9	-2.345	0.00325
Dia 30	7	178.1	0.21	-29.9	-2.342	0.00329
Dia 30	7	175.5	0.216	-28.6	-2.24	0.00325
Dia 60	7	166.6	0.182	-24.6	-1.929	0.00672
Dia 60	7	168.7	0.2	-26	-2.04	0.0102
Dia 60	7	167.3	0.164	-25.2	-1.979	0.0218
Dia 0	8	151.7	0.163	-25.6	-2.007	0.00482
Dia 0	8	151.6	0.161	-25.7	-2.016	0.00551
Dia 0	8	150.3	0.15	-26	-2.041	0.0105
Dia 8	8	155.8	0.178	-26.2	-2.055	0.0501
Dia 8	8	152	0.175	-27.4	-2.146	0.0514
Dia 8	8	150.5	0.173	-23.4	-1.837	0.0524
Dia 15	8	164.7	0.223	-27.1	-2.128	0.0235
Dia 15	8	158.5	0.182	-29.2	-2.29	0.00371
Dia 15	8	156.5	0.202	-38.2	-2.992	0.0037
Dia 30	8	172.5	0.235	-27.4	-2.151	0.00517
Dia 30	8	159	0.206	-27.2	-2.129	0.00523
Dia 30	8	158.5	0.203	-29.8	-2.336	0.00539
Dia 60	8	159.3	0.18	-25.9	-2.029	0.00339
Dia 60	8	157.5	0.17	-27.1	-2.127	0.00346
Dia 60	8	155.3	0.189	-29.6	-2.322	0.00372
Dia 0	9	148.1	0.152	-35.6	-2.792	0.00415
Dia 0	9	145.2	0.158	-31.5	-2.467	0.0051
Dia 0	9	146.7	0.156	-31.5	-2.471	0.00838
Dia 8	9	150.6	0.159	-27	-2.119	0.00338
Dia 8	9	147.2	0.153	-30.5	-2.39	0.0034
Dia 8	9	146.6	0.17	-30.3	-2.373	0.00355
Dia 15	9	155.7	0.188	-29.7	-2.329	0.00646
Dia 15	9	154.4	0.19	-28.7	-2.25	0.00421
Dia 15	9	153.6	0.215	-28.7	-2.251	0.00425
Dia 30	9	176.5	0.306	-26.4	-2.072	0.00701
Dia 30	9	172.7	0.259	-25.7	-2.013	0.00697
Dia 30	9	169.3	0.289	-24.8	-1.941	0.00709
Dia 60	9	163.5	0.271	-27.5	-2.157	0.00416
Dia 60	9	161.4	0.276	-29.8	-2.332	0.00418
Dia 60	9	162.1	0.286	-30.6	-2.4	0.00409
Dia 0	10	186.9	0.187	-27	-2.113	0.00333
Dia 0	10	185.9	0.214	-26.2	-2.052	0.0049
Dia 0	10	185.7	0.224	-26.7	-2.092	0.00868
Dia 8	10	202.8	0.25	-30.5	-2.394	0.0043
Dia 8	10	199.1	0.251	-31.1	-2.438	0.00426
Dia 8	10	197.6	0.229	-30.7	-2.405	0.00424
Dia 15	10	207.4	0.249	-29.8	-2.339	0.0137
Dia 15	10	203.6	0.246	-31.3	-2.45	0.00306
Dia 15	10	202.8	0.245	-31	-2.433	0.00305
Dia 30	10	233.7	0.32	-27.2	-2.129	0.00775
Dia 30	10	222.2	0.353	-26.3	-2.064	0.00772
Dia 30	10	229.6	0.405	-26.9	-2.108	0.00778
Dia 60	10	205.1	0.217	-32.6	-2.558	0.0111
Dia 60	10	198	0.23	-34.1	-2.672	0.0167
Dia 60	10	198.6	0.234	-35.8	-2.807	0.0251
Dia 0	11	163	0.152	-19.3	-1.515	0.0231
Dia 0	11	158.3	0.147	-19.7	-1.542	0.00381
Dia 0	11	158.3	0.152	-19.5	-1.532	0.00373
Dia 8	11	172.6	0.186	-19.7	-1.545	0.00414
Dia 8	11	164.4	0.167	-19.8	-1.553	0.00414
Dia 8	11	164.4	0.189	-19.9	-1.557	0.00427
Dia 15	11	160.6	0.162	-21.5	-1.688	0.00702
Dia 15	11	159.4	0.169	-21.5	-1.689	0.00703
Dia 15	11	159.2	0.157	-22.9	-1.797	0.007
Dia 30	11	171.1	0.201	-25.2	-1.972	0.00844
Dia 30	11	167.1	0.215	-26.4	-2.069	0.0103
Dia 30	11	166.3	0.219	-25.9	-2.028	0.0187
Dia 60	11	220.5	0.329	-23.5	-1.84	0.0216
Dia 60	11	210.3	0.341	-24.2	-1.898	0.0186
Dia 60	11	208.4	0.359	-22.2	-1.739	0.00299
Dia 0	12	162.2	0.167	-34.4	-2.698	0.00731
Dia 0	12	158.7	0.15	-33	-2.583	0.00742
Dia 0	12	159.4	0.143	-34.9	-2.733	0.00741
Dia 8	12	180.7	0.297	-35.2	-2.761	0.0247
Dia 8	12	167.1	0.249	-36.6	-2.866	0.0248
Dia 8	12	170.5	0.239	-37.5	-2.943	0.0248
Dia 15	12	179.1	0.291	-39	-3.061	0.0114
Dia 15	12	180.8	0.306	-40.7	-3.188	0.0122
Dia 15	12	180.9	0.307	-40.2	-3.154	0.0178
Dia 30	12	162.8	0.17	-16.6	-1.303	0.0227
Dia 30	12	162.4	0.185	-15.2	-1.193	0.0227
Dia 30	12	162	0.171	-16.7	-1.308	0.0228
Dia 60	12	155.4	0.189	-22.3
Dia 60	12	153.5	0.162	-25.9
Dia 60	12	150.6	0.156	-25.3
Dia 0	13	246.7	0.279	-31.2	-2.448	0.0085
Dia 0	13	226.9	0.247	-32.8	-2.57	0.00405
Dia 0	13	232.2	0.28	-30	-2.349	0.00411
Dia 8	13	246.2	0.336	-34.5	-2.706	0.0101
Dia 8	13	237.1	0.318	-35.7	-2.8	0.0102
Dia 8	13	234	0.293	-35.7	-2.8	0.0102
Dia 15	13	247.9	0.273	-31.8	-2.491	0.0218
Dia 15	13	240.3	0.293	-32	-2.505	0.0219
Dia 15	13	244.9	0.272	-32.3	-2.529	0.0219
Dia 30	13	224.9	0.242	-35.8	-2.809	0.00967
Dia 30	13	222.3	0.233	-33.8	-2.65	0.0101
Dia 30	13	221	0.244	-32.8	-2.574	0.0127
Dia 60	13	227.3	0.246	-23
Dia 60	13	226.7	0.273	-22.3
Dia 60	13	225.2	0.262	-22.5
Dia 0	14	157.6	0.191	-30.3	-2.372	0.0295
Dia 0	14	156.1	0.125	-37.3	-2.922	0.0295
Dia 0	14	154.2	0.167	-33.4	-2.62	0.0296
Dia 8	14	155	0.185	-28.7	-2.249	0.0204
Dia 8	14	155.3	0.159	-30.9	-2.424	0.0142
Dia 8	14	154.9	0.202	-29	-2.276	0.0143
Dia 15	14	152.9	0.192	-18.4	-1.439	0.0103
Dia 15	14	154.6	0.185	-18.7	-1.462	0.0174
Dia 15	14	154.1	0.155	-19.1	-1.497	0.025
Dia 30	14	162.5	0.195	-24.8	-1.941	0.0139
Dia 30	14	163.3	0.168	-27.3	-2.142	0.0236
Dia 30	14	163.5	0.207	-29.8	-2.333	0.00417
Dia 60	14	155	0.182	-18.6
Dia 60	14	154	0.17	-17.9
Dia 60	14	157.5	0.193	-17.1
Dia 0	15	156.2	0.198	-35.8	-2.804	0.0248
Dia 0	15	154.1	0.17	-35.6	-2.791	0.0229
Dia 0	15	155.5	0.165	-31.8	-2.495	0.0125
Dia 8	15	151.6	0.165	-28.2	-2.213	0.00265
Dia 8	15	153.7	0.175	-28.9	-2.266	0.00272
Dia 8	15	153.4	0.148	-31.2	-2.442	0.00284
Dia 15	15	179.4	0.246	-32	-2.508	0.00339
Dia 15	15	176.4	0.235	-33.1	-2.597	0.00334
Dia 15	15	180.1	0.277	-32	-2.511	0.00338
Dia 30	15	162.9	0.191	-16.8	-1.32	0.00218
Dia 30	15	163.1	0.172	-15.8	-1.238	0.00301
Dia 30	15	164.5	0.214	-17	-1.329	0.00722
Dia 60	15	154.7	0.129	-25.2
Dia 60	15	156.8	0.155	-25.7
Dia 60	15	153.9	0.152	-26.4
Dia 0	16	200	0.217	-34.9	-2.735	0.0103
Dia 0	16	195.6	0.264	-39.1	-3.064	0.0105
Dia 0	16	200.8	0.267	-34.2	-2.681	0.0121
Dia 8	16	200.5	0.234	-19.4	-1.518	0.00666
Dia 8	16	197.5	0.234	-18.1	-1.418	0.0136
Dia 8	16	202.7	0.247	-16.7	-1.309	0.0179
Dia 15	16	221.5	0.32	-28.8	-2.26	0.00598
Dia 15	16	220.9	0.315	-29.9	-2.346	0.00596
Dia 15	16	224.1	0.32	-28.8	-2.255	0.0061
Dia 30	16	220.1	0.212	-36.6
Dia 30	16	221.4	0.233	-34.7
Dia 30	16	225.7	0.237	-35.4
Dia 60	16	206.5	0.211	-30.1
Dia 60	16	207.8	0.217	-31
Dia 60	16	206	0.233	-30.1
Dia 0	17	159	0.189	-16.4	-1.283	0.00427
Dia 0	17	158.2	0.192	-16.5	-1.294	0.00438
Dia 0	17	158.4	0.17	-17	-1.336	0.00449
Dia 8	17	167.4	0.152	-34.4	-2.699	0.00422
Dia 8	17	163.9	0.196	-33.5	-2.627	0.00954
Dia 8	17	163.3	0.197	-32.7	-2.564	0.0224
Dia 15	17	162.7	0.139	-32.3	-2.534	0.024
Dia 15	17	158.5	0.169	-35.1	-2.75	0.0258
Dia 15	17	159.7	0.134	-33.5	-2.629	0.0333
Dia 30	17	164.3	0.167	-21.8
Dia 30	17	162	0.195	-23.2
Dia 30	17	162.1	0.199	-21.8
Dia 60	17	160.1	0.176	-32.7
Dia 60	17	161.1	0.147	-31.6
Dia 60	17	163.4	0.176	-30.7

## Sheet: Refrigeracion C2
ACTIVIDAD	CORRIDA	TAMAÑO	PDI	POTENCIAL Z	MOVILIDAD	CONDUCTIVIDAD	ESTADO
Dia 0	1	144.7	0.122	-21.8	-1.707	0.0244			CORRIDA	12
Dia 0	1	141.4	0.141	-23.4	-1.833	0.00474
Dia 0	1	141.6	0.144	-19.8	-1.549	0.00476			Etiquetas de fila	Promedio de TAMAÑO	Promedio de CONDUCTIVIDAD	Promedio de POTENCIAL Z	Promedio de PDI
Dia 8	1	150.6	0.204	-19.2	-1.509	0.00545			Dia 0	146.067	0.00601333	-25.0333	0.148
Dia 8	1	150.7	0.194	-18.4	-1.44	0.00541			Dia 15	164.267	0.00830333	-28.7333	0.241
Dia 8	1	148.5	0.173	-17	-1.336	0.00544			Dia 8	161.3	0.0231	-35.3667	0.216333
Dia 15	1	145.9	0.127	-14.3	-1.118	0.0233			Total general	157.211	0.0124722	-29.7111	0.201778
Dia 15	1	144	0.154	-13.9	-1.089	0.00751
Dia 15	1	144.7	0.141	-14	-1.099	0.00755						#N/A	#N/A
Dia 30	1	150.2	0.154	-16.1	-1.261	0.0177						#N/A	#N/A
Dia 30	1	148.2	0.141	-18.5	-1.453	0.00361						#N/A	#N/A
Dia 30	1	146	0.16	-17.8	-1.392	0.00368						#N/A	#N/A
Dia 60	1	157.2	0.183	-25.8	-2.022	0.00303						#N/A	#N/A
Dia 60	1	152	0.209	-26.3	-2.062	0.00304
Dia 60	1	151.8	0.185	-26.1	-2.044	0.00308
Dia 0	2	153.8	0.107	-23.1	-1.812	0.0461
Dia 0	2	151.5	0.13	-25.7	-2.013	0.0416
Dia 0	2	150	0.13	-25.2	-1.977	0.0403
Dia 8	2	151.4	0.167	-20.6	-1.614	0.0064
Dia 8	2	152.3	0.146	-21.2	-1.661	0.00646
Dia 8	2	152.2	0.134	-20.4	-1.6	0.00649
Dia 15	2	150.6	0.114	-16.1	-1.263	0.00609
Dia 15	2	148.9	0.119	-15.8	-1.238	0.00635
Dia 15	2	147.9	0.126	-18.4	-1.444	0.00918
Dia 30	2	156.7	0.141	-15.3	-1.197	0.00631
Dia 30	2	152.5	0.153	-15.9	-1.248	0.00642
Dia 30	2	154.6	0.106	-15.9	-1.25	0.00781
Dia 60	2	172.8	0.21	-25.8	-2.023	0.00291
Dia 60	2	166.9	0.214	-25.8	-2.026	0.00333
Dia 60	2	164.3	0.215	-25.5	-1.997	0.00637
Dia 0	3	139.8	0.122	-21.2	-1.662	0.00432
Dia 0	3	136.4	0.143	-21.8	-1.705	0.00514
Dia 0	3	138.2	0.144	-20.6	-1.615	0.0101
Dia 8	3	138.7	0.129	-19.9	-1.557	0.00433
Dia 8	3	139.9	0.123	-22.1	-1.73	0.00445
Dia 8	3	139.9	0.126	-21.6	-1.697	0.00573
Dia 15	3	139.3	0.109	-17	-1.33	0.00731
Dia 15	3	140.4	0.126	-17	-1.334	0.0098
Dia 15	3	138.4	0.13	-19.7	-1.547	0.0203
Dia 30	3	143	0.14	-17.8	-1.395	0.00952
Dia 30	3	141.6	0.15	-17.7	-1.389	0.0172
Dia 30	3	140.5	0.092	-18.5	-1.447	0.0191
Dia 60	3	941	0.788	-17.4	-1.364	0.00318
Dia 60	3	446.5	0.462	-12.5	-0.9787	0.00329
Dia 60	3	390.5	0.361	-29.6	-2.318	0.00323
Dia 0	4	181.2	0.202	-24.5	-1.917	0.015
Dia 0	4	181.6	0.195	-24.5	-1.923	0.027
Dia 0	4	182.4	0.222	-25.1	-1.97	0.0121
Dia 8	4	187.3	0.196	-26.7	-2.092	0.0185
Dia 8	4	183	0.204	-24.1	-1.889	0.00538
Dia 8	4	185.6	0.22	-24.3	-1.905	0.0054
Dia 15	4	186	0.204	-16.6	-1.297	0.0107
Dia 15	4	186.4	0.205	-16.6	-1.304	0.0174
Dia 15	4	186.7	0.199	-15.8	-1.238	0.0224
Dia 30	4	204.3	0.252	-13.9	-1.086	0.00488
Dia 30	4	200.6	0.231	-12.6	-0.9849	0.00874
Dia 30	4	200.3	0.202	-13.2	-1.034	0.024
Dia 60	4	197.4	0.207	-24.1	-1.892	0.00519
Dia 60	4	191.4	0.209	-25.3	-1.981	0.00633
Dia 60	4	186	0.213	-25.3	-1.98	0.00997
Dia 0	5	148.9	0.138	-17.4	-1.367	0.00419
Dia 0	5	151.3	0.134	-18.1	-1.423	0.00416
Dia 0	5	148.6	0.153	-18.7	-1.468	0.0042
Dia 8	5	154.4	0.104	-19.4	-1.525	0.00692
Dia 8	5	151.7	0.129	-20.5	-1.611	0.00702
Dia 8	5	151.6	0.159	-20.2	-1.587	0.00753
Dia 15	5	157.9	0.129	-12	-0.9438	0.00648
Dia 15	5	152.8	0.158	-12.1	-0.9455	0.00651
Dia 15	5	151.7	0.15	-12.7	-0.9984	0.00663
Dia 30	5	166.9	0.197	-28.5	-2.236	0.0248
Dia 30	5	163.5	0.195	-27.8	-2.178	0.0069
Dia 30	5	164	0.209	-28	-2.193	0.00609
Dia 60	5	171.1	0.157	-23.2	-1.82	0.00226
Dia 60	5	163.2	0.172	-23.8	-1.864	0.00227
Dia 60	5	160.9	0.203	-24.1	-1.886	0.00224
Dia 0	6	153.2	0.125	-15.1	-1.181	0.00356
Dia 0	6	152.8	0.126	-15.8	-1.238	0.00346
Dia 0	6	148.3	0.147	-16.7	-1.306	0.00351
Dia 8	6	156.6	0.115	-19.7	-1.541	0.00316
Dia 8	6	152	0.119	-19.5	-1.528	0.00322
Dia 8	6	149.9	0.142	-20.3	-1.595	0.00327
Dia 15	6	152.4	0.139	-16.3	-1.276	0.00779
Dia 15	6	149.8	0.101	-16.8	-1.318	0.00837
Dia 15	6	150.5	0.123	-15.8	-1.242	0.0108
Dia 30	6	154.5	0.137	-17.9	-1.404	0.00232
Dia 30	6	153.1	0.141	-17.8	-1.395	0.0025
Dia 30	6	150.1	0.119	-18.1	-1.422	0.00376
Dia 60	6	152.3	0.129	-23.5	-1.841	0.00373
Dia 60	6	152.1	0.144	-23.8	-1.868	0.0037
Dia 60	6	150.4	0.155	-27.8	-2.179	0.00371
Dia 0	7	152.5	0.119	-16.9	-1.327	0.01
Dia 0	7	151.4	0.13	-18.3	-1.431	0.00327
Dia 0	7	150.5	0.129	-17.9	-1.405	0.00329
Dia 8	7	160	0.121	-19.4	-1.523	0.0153
Dia 8	7	155.7	0.143	-18.2	-1.43	0.0153
Dia 8	7	153.9	0.153	-18	-1.409	0.0154
Dia 15	7	152.5	0.158	-16.2	-1.274	0.00516
Dia 15	7	150.4	0.156	-21.3	-1.668	0.0052
Dia 15	7	150.8	0.114	-19.2	-1.507	0.00532
Dia 30	7	386.5	0.41	-31.5	-2.469	0.00401
Dia 30	7	463.3	0.521	-29.5	-2.315	0.00412
Dia 30	7	400.8	0.53	-32.7	-2.564	0.00436
Dia 60	7	154.2	0.162	-22.4	-1.754	0.00437
Dia 60	7	153.7	0.178	-22.5	-1.762	0.00827
Dia 60	7	155.3	0.166	-23.4	-1.835	0.0239
Dia 0	8	144.2	0.137	-27.7	-2.169	0.00712
Dia 0	8	143.5	0.107	-23.7	-1.856	0.00781
Dia 0	8	140.2	0.125	-24.8	-1.941	0.0124
Dia 8	8	145.7	0.142	-28	-2.194	0.00419
Dia 8	8	143.4	0.119	-26.2	-2.054	0.00427
Dia 8	8	142.8	0.12	-29.1	-2.282	0.0042
Dia 15	8	146.6	0.139	-22.9	-1.795	0.0139
Dia 15	8	146.4	0.124	-21.6	-1.69	0.0232
Dia 15	8	143.6	0.143	-24	-1.879	0.00243
Dia 30	8	151.5	0.147	-22.9	-1.798	0.00325
Dia 30	8	145.5	0.163	-24.1	-1.889	0.00319
Dia 30	8	147.3	0.137	-23.2	-1.819	0.00322
Dia 60	8	143.8	0.125	-26.6	-2.084	0.0199
Dia 60	8	143.4	0.132	-20.4	-1.602	0.0108
Dia 60	8	144.2	0.116	-23.5	-1.846	0.00339
Dia 0	9	145.3	0.137	-33.4	-2.616	0.0233
Dia 0	9	142.3	0.164	-37.9	-2.971	0.00482
Dia 0	9	142	0.182	-32.3	-2.53	0.00477
Dia 8	9	142.9	0.143	-22.5	-1.761	0.00318
Dia 8	9	140.6	0.146	-22.7	-1.777	0.00317
Dia 8	9	140.5	0.143	-20.4	-1.598	0.00325
Dia 15	9	142.3	0.15	-23.1	-1.81	0.00322
Dia 15	9	140.3	0.16	-24.6	-1.932	0.0032
Dia 15	9	137.8	0.171	-23.8	-1.869	0.00332
Dia 30	9	139.9	0.125	-23	-1.802	0.00517
Dia 30	9	138.2	0.117	-23.6	-1.847	0.00511
Dia 30	9	136.1	0.139	-22.3	-1.746	0.00516
Dia 60	9	139.4	0.146	-20.7	-1.62	0.00426
Dia 60	9	136.6	0.147	-22.3	-1.75	0.00401
Dia 60	9	137.8	0.14	-21.7	-1.702	0.00384
Dia 0	10	187	0.184	-30.8	-2.414	0.0104
Dia 0	10	184.3	0.193	-31.3	-2.45	0.023
Dia 0	10	182.6	0.182	-32.9	-2.577	0.0159
Dia 8	10	182.8	0.174	-34.1	-2.673	0.0309
Dia 8	10	182.2	0.194	-32.2	-2.527	0.025
Dia 8	10	179.7	0.19	-33	-2.59	0.021
Dia 15	10	202.1	0.227	-36.6	-2.871	0.0157
Dia 15	10	202.4	0.21	-37.1	-2.911	0.0212
Dia 15	10	204.3	0.242	-37.2	-2.915	0.0268
Dia 30	10	188.1	0.206	-23.4	-1.838	0.00651
Dia 30	10	182.1	0.176	-23.6	-1.849	0.00651
Dia 30	10	186.5	0.205	-24.1	-1.892	0.00648
Dia 60	10	213.4	0.229	-25.8	-2.021	0.00454
Dia 60	10	209.8	0.239	-26	-2.042	0.00461
Dia 60	10	206.2	0.226	-26.3	-2.059	0.00467
Dia 0	11	151.4	0.124	-15.8	-1.238	0.00392
Dia 0	11	150.3	0.128	-14.9	-1.164	0.00392
Dia 0	11	150.1	0.131	-15.6	-1.224	0.00402
Dia 8	11	159.3	0.169	-19.4	-1.52	0.00423
Dia 8	11	156.6	0.142	-21	-1.65	0.00426
Dia 8	11	155	0.165	-17.8	-1.392	0.00429
Dia 15	11	152.4	0.15	-20.6	-1.614	0.00974
Dia 15	11	151.1	0.134	-21.1	-1.657	0.0161
Dia 15	11	149.9	0.143	-19.7	-1.547	0.0245
Dia 30	11	159.6	0.143	-23.5	-1.842	0.00538
Dia 30	11	152.8	0.142	-23.2	-1.816	0.00532
Dia 30	11	154.2	0.14	-24.5	-1.924	0.00531
Dia 60	11	152.5	0.177	-20.4	-1.596	0.00606
Dia 60	11	150.4	0.197	-19.7	-1.542	0.00579
Dia 60	11	152	0.171	-20.2	-1.581	0.00608
Dia 0	12	147.2	0.171	-24.2	-1.895	0.00599
Dia 0	12	145.7	0.147	-27.2	-2.135	0.006
Dia 0	12	145.3	0.126	-23.7	-1.857	0.00605
Dia 8	12	170.1	0.243	-40.5	-3.172	0.023
Dia 8	12	158.7	0.222	-33.7	-2.645	0.0231
Dia 8	12	155.1	0.184	-31.9	-2.504	0.0232
Dia 15	12	165.9	0.239	-29.1	-2.281	0.00832
Dia 15	12	163	0.247	-27.8	-2.175	0.00827
Dia 15	12	163.9	0.237	-29.3	-2.297	0.00832
Dia 30	12	151	0.132	-36.4	-2.852	0.019
Dia 30	12	147.1	0.136	-37.1	-2.911	0.0191
Dia 30	12	147.6	0.136	-37.3	-2.927	0.0191
Dia 60	12	146.1	0.167	-24.1
Dia 60	12	147.4	0.167	-25.3
Dia 60	12	147.9	0.177	-24.3
Dia 0	13	237.2	0.301	-22.7	-1.778	0.0145
Dia 0	13	232.8	0.273	-22.3	-1.752	0.0157
Dia 0	13	234.8	0.311	-24.5	-1.919	0.0229
Dia 8	13	287.2	0.384	-28	-2.192	0.0254
Dia 8	13	282.4	0.382	-29.4	-2.305	0.0122
Dia 8	13	276.5	0.387	-29.5	-2.316	0.0122
Dia 15	13	221	0.247	-33.2	-2.605	0.0148
Dia 15	13	219.8	0.23	-34.3	-2.685	0.011
Dia 15	13	224.1	0.242	-33.3	-2.614	0.011
Dia 30	13	218.5	0.235	-31.6	-2.477	0.0202
Dia 30	13	218.4	0.256	-32.9	-2.578	0.0204
Dia 30	13	218.3	0.248	-33	-2.587	0.0204
Dia 60	13	222	0.227	-23.4
Dia 60	13	223.6	0.267	-23.6
Dia 60	13	221.4	0.259	-24.3
Dia 0	14	150	0.153	-29.1	-2.277	0.0332
Dia 0	14	148.2	0.114	-27.6	-2.163	0.0332
Dia 0	14	146.9	0.138	-28.8	-2.256	0.0333
Dia 8	14	146.3	0.193	-24.6	-1.928	0.0112
Dia 8	14	145.7	0.147	-25.1	-1.971	0.0113
Dia 8	14	145.1	0.156	-24.9	-1.954	0.0113
Dia 15	14	146.1	0.166	-18	-1.41	0.00407
Dia 15	14	147.1	0.18	-19.7	-1.546	0.00947
Dia 15	14	151.4	0.173	-19.7	-1.542	0.0223
Dia 30	14	149.4	0.186	-17.3	-1.359	0.0242
Dia 30	14	149.2	0.181	-16.5	-1.29	0.00715
Dia 30	14	147	0.193	-16.9	-1.322	0.00406
Dia 60	14	141.7	0.146	-16.1
Dia 60	14	145.5	0.151	-16.8
Dia 60	14	146.9	0.143	-18.1
Dia 0	15	173.9	0.247	-27.5	-2.152	0.0139
Dia 0	15	173.1	0.254	-29.7	-2.332	0.0139
Dia 0	15	172.5	0.262	-28.4	-2.224	0.0139
Dia 8	15	171	0.295	-14.6	-1.146	0.00328
Dia 8	15	168.5	0.251	-14.6	-1.146	0.00327
Dia 8	15	169.1	0.257	-14.6	-1.144	0.00346
Dia 15	15	150.5	0.133	-24.9	-1.951	0.00323
Dia 15	15	148.5	0.134	-30.1	-2.359	0.00368
Dia 15	15	147.9	0.111	-21.6	-1.693	0.00478
Dia 30	15	147.4	0.13	-13.3	-1.046	0.00507
Dia 30	15	144.4	0.141	-15.6	-1.227	0.0141
Dia 30	15	145.6	0.108	-16.8	-1.319	0.0127
Dia 60	15	145.4	0.146	-20.2																	0
Dia 60	15	147.2	0.098	-16.4
Dia 60	15	145	0.131	-19.9
Dia 0	16	188.2	0.2	-34.6	-2.715	0.019
Dia 0	16	189.2	0.208	-31.3	-2.457	0.0191
Dia 0	16	186.4	0.218	-41.1	-3.225	0.0196
Dia 8	16	190.6	0.207	-23.1	-1.812	0.0165
Dia 8	16	193	0.17	-24.8	-1.946	0.0192
Dia 8	16	193.4	0.216	-21.6	-1.695	0.00274
Dia 15	16	196.2	0.199	-30.2	-2.369	0.0106
Dia 15	16	194.3	0.191	-30	-2.353	0.0236
Dia 15	16	195.4	0.185	-29.9	-2.343	0.00265
Dia 30	16	204.6	0.191	-27.8
Dia 30	16	202.2	0.211	-27.6
Dia 30	16	200.7	0.209	-29.3
Dia 60	16	203	0.193	-31.5
Dia 60	16	203.1	0.201	-30
Dia 60	16	202.6	0.207	-30.3
Dia 0	17	148	0.101	-17.8	-1.398	0.00952
Dia 0	17	148.4	0.111	-17.6	-1.377	0.0178
Dia 0	17	146.1	0.131	-19.1	-1.496	0.0161
Dia 8	17	155	0.121	-34	-2.665	0.00307
Dia 8	17	155.2	0.098	-34.6	-2.715	0.0032
Dia 8	17	151.4	0.122	-31.6	-2.478	0.00444
Dia 15	17	154.8	0.121	-31.6	-2.481	0.0168
Dia 15	17	151.5	0.12	-33	-2.585	0.0168
Dia 15	17	152	0.11	-31.3	-2.452	0.0168
Dia 30	17	152.8	0.122	-29.5
Dia 30	17	153.6	0.145	-31
Dia 30	17	152.7	0.114	-28.3
Dia 60	17	171.9	0.241	-21.5
Dia 60	17	172.1	0.245	-21.5
Dia 60	17	173.3	0.226	-20.2

## Sheet: Analisis C1C2AMB
C1														CORRIDA	11
ACTIVIDAD	CORRIDA	TAMAÑO	PDI	POTENCIAL Z	MOBILIDAD	CONDUCTIVIDAD	CORRIDA	TAMAÑO	PDI	POTENCIAL Z	MOBILIDAD	CONDUCTIVIDAD
Dia 0	1	154.6	0.194	-21.9	-1.714	0.0227	1	150.9	0.171	-16.3	-1.28	0.00958		Etiquetas de fila	Promedio de CONDUCTIVIDAD	Promedio de MOBILIDAD 2	Promedio de MOBILIDAD	Promedio de POTENCIAL Z	Promedio de CONDUCTIVIDAD 2	Promedio de POTENCIAL Z 2	Promedio de PDI	Promedio de PDI 2	Promedio de TAMAÑO 2	Promedio de TAMAÑO
Dia 0	1	153	0.181	-22.2	-1.741	0.00489	1	144.8	0.143	-15.6	-1.223	0.00964		Dia 0	0.00519667	-1.11067	-1.77233	-22.6333	0.00635333	-14.2	0.164	0.144333	151.1	160.267
Dia 0	1	154.7	0.194	-21.7	-1.701	0.0049	1	144	0.137	-14.7	-1.153	0.00976		Dia 15	0.01664	-1.57333	-1.76867	-22.5667	0.0140233	-20.1	0.172667	0.145	157.333	167.467
Dia 8	1	165.1	0.238	-20.3	-1.592	0.00576	1	147.3	0.171	-20.9	-1.638	0.00629		Dia 8	0.0156	-1.72667	-1.85967	-23.7333	0.01324	-22.0333	0.179333	0.140333	153.9	166.833
Dia 8	1	162.3	0.194	-20.6	-1.615	0.00645	1	146.9	0.149	-22.7	-1.779	0.0063		Total general	0.0124789	-1.47022	-1.80022	-22.9778	0.0112056	-18.7778	0.172	0.143222	154.111	164.856
Dia 8	1	162	0.214	-19.8	-1.555	0.011	1	148.5	0.163	-21.7	-1.699	0.0064
Dia 15	1	155.9	0.213	-20.8	-1.631	0.0106	1	151.1	0.225	-21.8	-1.705	0.00652
Dia 15	1	158.2	0.196	-19.3	-1.509	0.0246	1	150.2	0.19	-22.9	-1.794	0.00656
Dia 15	1	159.3	0.203	-18.7	-1.469	0.0056	1	151.3	0.207	-23.5	-1.841	0.00662		Dia 0	0.00519667	-1.11067	-1.77233	-22.6333	0.00635333	-14.2	0.164	0.144333	151.1	160.267
Dia 30	1	160.4	0.166	-27.4	-2.151	0.0318	1	160.6	0.162	-22.9	-1.796	0.00938		Dia 8	0.0156	-1.72667	-1.85967	-23.7333	0.01324	-22.0333	0.179333	0.140333	153.9	166.833
Dia 30	1	159.5	0.177	-28.6	-2.243	0.0377	1	159.7	0.168	-24	-1.884	0.00944		Dia 15	0.01664	-1.57333	-1.76867	-22.5667	0.0140233	-20.1	0.172667	0.145	157.333	167.467
Dia 30	1	158.3	0.183	-39.4	-3.092	0.0331	1	158.7	0.135	-24.1	-1.889	0.0097		Dia 8	0.0156	-1.72667	-1.85967	-23.7333	0.01324	-22.0333	0.179333	0.140333	153.9	166.833
Dia 60	1	174.2	0.182	-34	-2.664	0.0087	1	190.6	0.257	-24.4	-1.914	0.00302		Dia 60	#N/A	#N/A	#N/A	#N/A	#N/A	#N/A	#N/A	#N/A	#N/A	#N/A
Dia 60	1	172.2	0.194	-33.6	-2.633	0.0197	1	189.3	0.268	-28.2	-2.209	0.00324
Dia 60	1	172.5	0.194	-34.6	-2.71	0.00517	1	187.3	0.266	-27.9	-2.188	0.0124
Dia 0	2	165.4	0.16	-22.8	-1.789	0.0101	2	149.6	0.126	-21.7	-1.703	0.00793
Dia 0	2	156.6	0.144	-24.4	-1.909	0.00843	2	149	0.128	-22.9	-1.797	0.00856
Dia 0	2	157.7	0.126	-24.1	-1.892	0.00853	2	150.4	0.148	-23	-1.801	0.0179
Dia 8	2	170.5	0.215	-26.7	-2.09	0.00695	2	156.1	0.154	-21.5	-1.682	0.0249
Dia 8	2	168.8	0.205	-25.1	-1.971	0.0102	2	153.4	0.142	-20.8	-1.63	0.00627
Dia 8	2	168.3	0.21	-25.6	-2.01	0.0218	2	154.3	0.123	-20	-1.564	0.00633
Dia 15	2	166.5	0.183	-18.6	-1.462	0.0245	2	158.3	0.194	-19.7	-1.548	0.00872
Dia 15	2	167.1	0.198	-18.6	-1.456	0.01	2	157.5	0.203	-20.8	-1.632	0.00872
Dia 15	2	163.8	0.187	-18.9	-1.485	0.0061	2	156.5	0.192	-20.1	-1.576	0.00874
Dia 30	2	190.5	0.202	-23	-1.8	0.00611	2	161.6	0.159	-19.2	-1.509	0.00879
Dia 30	2	188.8	0.22	-22.1	-1.736	0.00616	2	160.9	0.162	-19.6	-1.539	0.00876
Dia 30	2	187.8	0.21	-21.4	-1.678	0.00619	2	158.1	0.141	-20	-1.569	0.00878
Dia 60	2	265.2	0.396	-36.4	-2.855	0.00482	2	159.5	0.135	-31.8	-2.494	0.0227
Dia 60	2	261.1	0.385	-37	-2.898	0.00465	2	158.2	0.128	-31.9	-2.503	0.0043
Dia 60	2	254.1	0.37	-35.9	-2.817	0.00467	2	154.8	0.131	-32.1	-2.517	0.00434
Dia 0	3	151.5	0.182	-31.8	-2.492	0.0238	3	155.6	0.222	-17.8	-1.395	0.00536
Dia 0	3	151.3	0.18	-34.2	-2.683	0.00919	3	153.7	0.233	-18.4	-1.441	0.00769
Dia 0	3	151.2	0.186	-33.2	-2.6	0.00876	3	155.1	0.221	-18.6	-1.455	0.0129
Dia 8	3	156.6	0.175	-22.8	-1.79	0.0159	3	141.8	0.136	-20.8	-1.632	0.00516
Dia 8	3	157.5	0.183	-23.7	-1.856	0.0223	3	142.6	0.157	-20.9	-1.635	0.00511
Dia 8	3	156.2	0.178	-22.6	-1.769	0.00581	3	140.6	0.135	-19.4	-1.521	0.00515
Dia 15	3	161.7	0.193	-19.1	-1.498	0.00698	3	144	0.138	-24.5	-1.92	0.00781
Dia 15	3	160	0.17	-19.1	-1.501	0.0127	3	143.1	0.136	-24.2	-1.9	0.00806
Dia 15	3	160.6	0.175	-19.3	-1.511	0.0244	3	141.3	0.135	-22.9	-1.799	0.0089
Dia 30	3	168.5	0.218	-27	-2.114	0.0322	3	147.2	0.137	-18.8	-1.473	0.00666
Dia 30	3	164.5	0.2	-25.5	-2	0.0289	3	144.6	0.094	-19.2	-1.506	0.00671
Dia 30	3	162.4	0.213	-25.7	-2.018	0.026	3	144.2	0.126	-18.5	-1.453	0.00676
Dia 60	3	198.4	0.248	-38	-2.982	0.0225	3	154.4	0.164	-33.3	-2.613	0.00548		En la emulsión 1, se puede observar que la muestra correspondiente al ciclo 1 tiende a tener un crecimiento en el tamaño de gota, sin embargo, en un punto el tamaño disminuye y finalmente vuelve a crecer pero no con la tasa que se presento desde el día 0 al día 8. En el ciclo 2 se ve un crecimiento que tiende a comportar se manera cuadratica, en este caso no se ven las variaciones en el comportam…
Dia 60	3	195.6	0.265	-35.3	-2.766	0.00343	3	152.9	0.156	-31.6	-2.475	0.00509
Dia 60	3	201.7	0.256	-35.3	-2.764	0.00331	3	152.1	0.156	-31.2	-2.445	0.00511
Dia 0	4	185.1	0.201	-28.5	-2.235	0.00568	4	178.3	0.179	-17	-1.333	0.0101
Dia 0	4	187.8	0.211	-28.4	-2.226	0.0057	4	180.3	0.193	-17.5	-1.371	0.017
Dia 0	4	183	0.216	-28.5	-2.234	0.0059	4	179.6	0.177	-18.1	-1.419	0.0252
Dia 8	4	215.2	0.26	-22.4	-1.753	0.00486	4	205.8	0.254	-24	-1.879	0.0497
Dia 8	4	213.7	0.254	-21.3	-1.668	0.00655	4	200	0.253	-25.5	-2.002	0.052
Dia 8	4	213.8	0.271	-21.1	-1.653	0.0194	4	205.4	0.242	-26.2	-2.054	0.0545
Dia 15	4	224	0.246	-21.5	-1.689	0.00898	4	207.6	0.257	-23.2	-1.82	0.0119
Dia 15	4	216.4	0.293	-20.8	-1.627	0.0126	4	206.7	0.262	-23.1	-1.81	0.0122
Dia 15	4	214	0.273	-21.1	-1.651	0.0243	4	204.5	0.265	-23.5	-1.843	0.0157
Dia 30	4	215	0.267	-21.9	-1.72	0.00542	4	201.5	0.233	-23.5	-1.841	0.00493
Dia 30	4	212.1	0.249	-22.1	-1.733	0.00546	4	201.9	0.238	-23.1	-1.808	0.00496
Dia 30	4	212.2	0.234	-21.6	-1.693	0.00548	4	197.8	0.223	-22.1	-1.733	0.005
Dia 60	4	583.5	0.556	-39.2	-3.074	0.0185	4	413.8	0.254	-32.2	-2.522	0.0116
Dia 60	4	622.3	0.496	-39	-3.057	0.025	4	410.7	0.205	-31.8	-2.489	0.0239
Dia 60	4	605.4	0.4	-38.8	-3.039	0.00755	4	400.6	0.225	-31.7	-2.482	0.0048
Dia 0	5	159.7	0.179	-20	-1.565	0.0102	5	150.2	0.134	-28.2	-2.214	0.00639
Dia 0	5	159	0.161	-20.1	-1.576	0.0103	5	150.4	0.112	-17	-1.331	0.00636
Dia 0	5	157.7	0.148	-20	-1.569	0.0103	5	149.2	0.122	-17.2	-1.35	0.00638
Dia 8	5	174.2	0.196	-27.7	-2.171	0.0256	5	157	0.105	-17	-1.335	0.00478
Dia 8	5	171.8	0.197	-31.8	-2.491	0.0133	5	154.3	0.14	-16.7	-1.311	0.00563
Dia 8	5	175.1	0.191	-34.8	-2.731	0.0141	5	155	0.139	-15.1	-1.187	0.0157
Dia 15	5	170.3	0.168	-24.6	-1.928	0.00999	5	159.8	0.161	-19.5	-1.53	0.00573
Dia 15	5	168.9	0.188	-23.6	-1.847	0.0111	5	155.3	0.149	-19.1	-1.501	0.00561
Dia 15	5	169.5	0.168	-25	-1.963	0.0146	5	156.3	0.151	-19.3	-1.514	0.00562
Dia 30	5	193.6	0.272	-29.6	-2.323	0.00435	5	164	0.17	-22.6	-1.771	0.00685
Dia 30	5	190.4	0.294	-27.6	-2.166	0.00527	5	160.9	0.189	-21.4	-1.68	0.018
Dia 30	5	185.3	0.254	-29.2	-2.292	0.0141	5	160.3	0.193	-21.3	-1.667	0.00562
Dia 60	5	210.6	0.305	-32	-2.512	0.0416	5	158.5	0.128	-28.1	-2.201	0.00328
Dia 60	5	206.4	0.303	-31.9	-2.502	0.0423	5	158.4	0.171	-30.9	-2.419	0.00327
Dia 60	5	205.5	0.263	-31.6	-2.48	0.0431	5	158.5	0.163	-27.9	-2.185	0.00337
Dia 0	6	163.6	0.189	-19.3	-1.514	0.00347	6	152.2	0.142	-12.1	-0.9521	0.00481
Dia 0	6	161.1	0.18	-18.5	-1.447	0.00345	6	150	0.13	-11.6	-0.9116	0.00484
Dia 0	6	160.5	0.161	-20.7	-1.626	0.00353	6	149.6	0.12	-12.4	-0.9734	0.0049
Dia 8	6	163.6	0.167	-24.5	-1.924	0.00532	6	153.4	0.186	-19.7	-1.548	0.00656
Dia 8	6	162.9	0.158	-24.3	-1.906	0.00524	6	154.5	0.109	-20.7	-1.626	0.0187
Dia 8	6	164.5	0.162	-23.8	-1.863	0.00572	6	153.7	0.124	-19.3	-1.514	0.00503
Dia 15	6	180.6	0.25	-11.8	-0.9223	0.0207	6	155.4	0.164	-22.4	-1.754	0.00437
Dia 15	6	179.7	0.229	-12.4	-0.9754	0.0219	6	151.6	0.183	-21.6	-1.693	0.00863
Dia 15	6	178.4	0.225	-12.5	-0.9812	0.0184	6	156	0.156	-20.7	-1.623	0.0242
Dia 30	6	215.1	0.341	-34.3	-2.69	0.00355	6	153.4	0.168	-30.6	-2.401	0.00311
Dia 30	6	215.2	0.335	-36.2	-2.835	0.00353	6	151.1	0.176	-29.2	-2.291	0.0031
Dia 30	6	212	0.351	-34	-2.668	0.00358	6	153.3	0.163	-28.9	-2.262	0.00305
Dia 60	6						6
Dia 60	6						6
Dia 60	6						6
Dia 0	7	160.6	0.162	-14.3	-1.12	0.00297	7	168.8	0.219	-12.5	-0.9763	0.00462
Dia 0	7	158.7	0.148	-16.4	-1.289	0.003	7	161.4	0.19	-14.3	-1.12	0.00469
Dia 0	7	157.2	0.175	-14.5	-1.133	0.00311	7	161.4	0.196	-14.2	-1.11	0.00503
Dia 8	7	170.4	0.193	-22.6	-1.769	0.0218	7	167	0.19	-29.5	-2.315	0.0254
Dia 8	7	168.2	0.206	-23	-1.801	0.00483	7	165.1	0.193	-30	-2.352	0.00991
Dia 8	7	165.2	0.183	-23.3	-1.829	0.00487	7	161.7	0.185	-28.5	-2.237	0.00998
Dia 15	7	160.3	0.183	-23.5	-1.845	0.00579	7	157	0.155	-22.4	-1.76	0.00673
Dia 15	7	160.4	0.198	-25.6	-2.003	0.00582	7	158.1	0.171	-23.1	-1.807	0.00687
Dia 15	7	161	0.177	-24.9	-1.954	0.00583	7	156.9	0.154	-22.2	-1.74	0.00859
Dia 30	7	247.6	0.355	-30	-2.348	0.0171	7	169.5	0.159	-34.6	-2.716	0.00456
Dia 30	7	228	0.368	-32.1	-2.513	0.0193	7	164.4	0.155	-31.1	-2.438	0.0121
Dia 30	7	230.4	0.352	-31.8	-2.496	0.00323	7	163	0.173	-31.8	-2.493	0.0203
Dia 60	7						7
Dia 60	7						7
Dia 60	7						7
Dia 0	8	146.3	0.153	-20.5	-1.61	0.0077	8	144.4	0.146	-16.7	-1.311	0.00554
Dia 0	8	147	0.124	-21.5	-1.688	0.00971	8	142.4	0.13	-16.2	-1.269	0.0055
Dia 0	8	146.7	0.128	-21.2	-1.663	0.0199	8	142.9	0.109	-16.2	-1.27	0.00555
Dia 8	8	152.1	0.16	-21.9	-1.715	0.022	8	161.9	0.242	-24.6	-1.928	0.00824
Dia 8	8	150.8	0.16	-20.2	-1.581	0.00362	8	158.8	0.219	-24.2	-1.898	0.00893
Dia 8	8	147.8	0.156	-19.9	-1.558	0.00362	8	151.4	0.17	-27.9	-2.188	0.0177
Dia 15	8	177.9	0.288	-37	-2.898	0.0235	8	151.5	0.154	-32.7	-2.567	0.00387
Dia 15	8	176.2	0.27	-36.2	-2.841	0.0239	8	150.1	0.168	-30.1	-2.357	0.00406
Dia 15	8	170.1	0.256	-41.6	-3.258	0.0244	8	148.9	0.131	-31.6	-2.479	0.00409
Dia 30	8	156.6	0.192	-29	-2.274	0.00644	8	160.6	0.188	-26.3	-2.061	0.0037
Dia 30	8	152.1	0.144	-32.2	-2.52	0.00699	8	158.2	0.156	-28.5	-2.235	0.00478
Dia 30	8	153.4	0.164	-31.1	-2.434	0.00844	8	155.5	0.185	-27.9	-2.191	0.01
Dia 60	8						8
Dia 60	8						8
Dia 60	8						8
Dia 0	9	146.7	0.198	-24.4	-1.914	0.009	9	139.8	0.19	-26	-2.039	0.00681
Dia 0	9	145.8	0.176	-24.7	-1.936	0.0209	9	141	0.192	-23.2	-1.819	0.0234
Dia 0	9	146.2	0.182	-26	-2.034	0.00879	9	141.4	0.176	-23.3	-1.826	0.00493
Dia 8	9	169.1	0.2	-29.7	-2.329	0.00313	9	148.6	0.174	-39.2	-3.076	0.00781
Dia 8	9	164.3	0.204	-29.9	-2.341	0.00315	9	144	0.172	-37.5	-2.942	0.0139
Dia 8	9	162.2	0.203	-28.6	-2.245	0.00325	9	145.2	0.165	-36.7	-2.876	0.024
Dia 15	9	156.8	0.22	-26.7	-2.094	0.00584	9	194.7	0.277	-29.1	-2.279	0.0165
Dia 15	9	158.4	0.215	-28.4	-2.224	0.00587	9	190.1	0.27	-24.1	-1.893	0.00743
Dia 15	9	156.8	0.205	-28.2	-2.21	0.00659	9	183.2	0.34	-23.9	-1.872	0.00743
Dia 30	9						9
Dia 30	9						9
Dia 30	9						9
Dia 60	9						9
Dia 60	9						9
Dia 60	9						9
Dia 0	10	210.7	0.328	-24.1	-1.892	0.00417	10	181.4	0.178	-26.6	-2.087	0.0239
Dia 0	10	217	0.303	-22.8	-1.79	0.00655	10	180	0.209	-26.4	-2.071	0.00363
Dia 0	10	208.4	0.345	-23.5	-1.842	0.0121	10	180.4	0.186	-30.2	-2.366	0.00348
Dia 8	10	362.1	0.583	-29.9	-2.341	0.00568	10	259	0.378	-33.7	-2.641	0.00364
Dia 8	10	360.1	0.525	-29.7	-2.327	0.00901	10	247.6	0.371	-34.1	-2.677	0.00369
Dia 8	10	372.1	0.581	-28.8	-2.257	0.0158	10	241	0.396	-35.3	-2.764	0.00365
Dia 15	10	587.2	0.539	-29	-2.272	0.00512	10	299.5	0.493	-26.8	-2.103	0.0228
Dia 15	10	565	0.595	-28.7	-2.253	0.0054	10	290.3	0.516	-26	-2.04	0.0106
Dia 15	10	584.1	0.521	-29.1	-2.283	0.0073	10	302.9	0.41	-27.1	-2.124	0.00978
Dia 30	10						10
Dia 30	10						10
Dia 30	10						10
Dia 60	10						10
Dia 60	10						10
Dia 60	10						10
Dia 0	11	163.4	0.173	-24.1	-1.886	0.00513	11	152.9	0.165	-15.1	-1.182	0.00628
Dia 0	11	160.3	0.172	-22.3	-1.746	0.00522	11	150.2	0.13	-13.9	-1.087	0.00637
Dia 0	11	157.1	0.147	-21.5	-1.685	0.00524	11	150.2	0.138	-13.6	-1.063	0.00641
Dia 8	11	169.6	0.174	-23.9	-1.87	0.0197	11	155	0.146	-21	-1.648	0.0238
Dia 8	11	165.6	0.185	-22.6	-1.774	0.0147	11	153.4	0.14	-22.6	-1.769	0.00799
Dia 8	11	165.3	0.179	-24.7	-1.935	0.0124	11	153.3	0.135	-22.5	-1.763	0.00793
Dia 15	11	168.6	0.183	-22.2	-1.739	0.00902	11	159.8	0.131	-19.9	-1.557	0.0117
Dia 15	11	167.7	0.154	-22.5	-1.763	0.0166	11	156	0.161	-20.7	-1.62	0.0208
Dia 15	11	166.1	0.181	-23	-1.804	0.0243	11	156.2	0.143	-19.7	-1.543	0.00957
Dia 30	11						11
Dia 30	11						11
Dia 30	11						11
Dia 60	11						11
Dia 60	11						11
Dia 60	11						11
Dia 0	12						12
Dia 0	12						12
Dia 0	12						12
Dia 8	12						12
Dia 8	12						12
Dia 8	12						12
Dia 15	12						12
Dia 15	12						12
Dia 15	12						12
Dia 30	12						12
Dia 30	12						12
Dia 30	12						12
Dia 60	12						12
Dia 60	12						12
Dia 60	12						12
Dia 0	13						13
Dia 0	13						13
Dia 0	13						13
Dia 8	13						13
Dia 8	13						13
Dia 8	13						13
Dia 15	13						13
Dia 15	13						13
Dia 15	13						13
Dia 30	13						13
Dia 30	13						13
Dia 30	13						13
Dia 60	13						13
Dia 60	13						13
Dia 60	13						13
Dia 0	14						14
Dia 0	14						14
Dia 0	14						14
Dia 8	14						14
Dia 8	14						14
Dia 8	14						14
Dia 15	14						14
Dia 15	14						14
Dia 15	14						14
Dia 30	14						14
Dia 30	14						14
Dia 30	14						14
Dia 60	14						14
Dia 60	14						14
Dia 60	14						14
Dia 0	15						15
Dia 0	15						15
Dia 0	15						15
Dia 8	15						15
Dia 8	15						15
Dia 8	15						15
Dia 15	15						15
Dia 15	15						15
Dia 15	15						15
Dia 30	15						15
Dia 30	15						15
Dia 30	15						15
Dia 60	15						15
Dia 60	15						15
Dia 60	15						15
Dia 0	16						16
Dia 0	16						16
Dia 0	16						16
Dia 8	16						16
Dia 8	16						16
Dia 8	16						16
Dia 15	16						16
Dia 15	16						16
Dia 15	16						16
Dia 30	16						16
Dia 30	16						16
Dia 30	16						16
Dia 60	16						16
Dia 60	16						16
Dia 60	16						16
Dia 0	17						17
Dia 0	17						17
Dia 0	17						17
Dia 8	17						17
Dia 8	17						17
Dia 8	17						17
Dia 15	17						17
Dia 15	17						17
Dia 15	17						17
Dia 30	17						17
Dia 30	17						17
Dia 30	17						17
Dia 60	17						17
Dia 60	17						17
Dia 60	17						17

## Sheet: Analisis C1C2REF
C1														CORRIDA	11
ACTIVIDAD	CORRIDA	TAMAÑO	PDI	POTENCIAL Z	MOBILIDAD	CONDUCTIVIDAD	CORRIDA	TAMAÑO	PDI	POTENCIAL Z	MOBILIDAD	CONDUCTIVIDAD
Dia 0	1	156.4	0.172	-26.7	-2.093	0.015	1	144.7	0.122	-21.8	-1.707	0.0244		Etiquetas de fila	Promedio de PDI 2	Promedio de MOBILIDAD 2	Promedio de MOBILIDAD	Promedio de CONDUCTIVIDAD 2	Promedio de POTENCIAL Z 2	Promedio de TAMAÑO	Promedio de POTENCIAL Z	Promedio de CONDUCTIVIDAD	Promedio de PDI	Promedio de TAMAÑO 2
Dia 0	1	153.5	0.162	-26.8	-2.105	0.0233	1	141.4	0.141	-23.4	-1.833	0.00474		Dia 0	0.127667	-1.20867	-1.52967	0.00395333	-15.4333	159.867	-19.5	0.0102133	0.150333	150.6
Dia 0	1	154.2	0.174	-27.8	-2.175	0.0108	1	141.6	0.144	-19.8	-1.549	0.00476		Dia 15	0.142333	-1.606	-1.72467	0.01678	-20.4667	159.733	-21.9667	0.00701667	0.162667	151.133
Dia 8	1	179.6	0.313	-17.4	-1.368	0.0145	1	150.6	0.204	-19.2	-1.509	0.00545		Dia 8	0.158667	-1.52067	-1.55167	0.00426	-19.4	167.133	-19.8	0.00418333	0.180667	156.967
Dia 8	1	182.2	0.333	-15.8	-1.241	0.023	1	150.7	0.194	-18.4	-1.44	0.00541		Total general	0.142889	-1.44511	-1.602	0.00833111	-18.4333	162.244	-20.4222	0.00713778	0.164556	152.9
Dia 8	1	177.9	0.306	-16.8	-1.315	0.0196	1	148.5	0.173	-17	-1.336	0.00544
Dia 15	1	150	0.151	-16.1	-1.265	0.00549	1	145.9	0.127	-14.3	-1.118	0.0233
Dia 15	1	149.2	0.18	-16.5	-1.295	0.00569	1	144	0.154	-13.9	-1.089	0.00751
Dia 15	1	149.8	0.169	-17.4	-1.365	0.00695	1	144.7	0.141	-14	-1.099	0.00755		Dia 0	0.127667	-1.20867	-1.52967	0.00395333	-15.4333	159.867	-19.5	0.0102133	0.150333	150.6
Dia 30	1	155.9	0.175	-19.4	-1.524	0.0108	1	150.2	0.154	-16.1	-1.261	0.0177		Dia 8	0.158667	-1.52067	-1.55167	0.00426	-19.4	167.133	-19.8	0.00418333	0.180667	156.967
Dia 30	1	151.8	0.186	-19.2	-1.504	0.0241	1	148.2	0.141	-18.5	-1.453	0.00361		Dia 15	0.142333	-1.606	-1.72467	0.01678	-20.4667	159.733	-21.9667	0.00701667	0.162667	151.133
Dia 30	1	153.4	0.167	-19.9	-1.563	0.00564	1	146	0.16	-17.8	-1.392	0.00368		Dia 8	0.158667	-1.52067	-1.55167	0.00426	-19.4	167.133	-19.8	0.00418333	0.180667	156.967
Dia 60	1	184.3	0.24	-24.3	-1.908	0.0226	1	157.2	0.183	-25.8	-2.022	0.00303		Dia 60	#N/A	#N/A	#N/A	#N/A	#N/A	#N/A	#N/A	#N/A	#N/A	#N/A
Dia 60	1	183.6	0.257	-24.3	-1.902	0.0159	1	152	0.209	-26.3	-2.062	0.00304
Dia 60	1	185.3	0.238	-24.3	-1.905	0.00415	1	151.8	0.185	-26.1	-2.044	0.00308
Dia 0	2	159.3	0.191	-25.4	-1.989	0.0237	2	153.8	0.107	-23.1	-1.812	0.0461
Dia 0	2	159.7	0.159	-26.3	-2.06	0.00452	2	151.5	0.13	-25.7	-2.013	0.0416
Dia 0	2	159.2	0.168	-25.8	-2.026	0.0045	2	150	0.13	-25.2	-1.977	0.0403
Dia 8	2	166.4	0.195	-17.7	-1.391	0.00825	2	151.4	0.167	-20.6	-1.614	0.0064
Dia 8	2	162.4	0.168	-18.2	-1.423	0.0168	2	152.3	0.146	-21.2	-1.661	0.00646
Dia 8	2	161.4	0.189	-17.4	-1.368	0.0225	2	152.2	0.134	-20.4	-1.6	0.00649
Dia 15	2	159.1	0.173	-18.8	-1.471	0.00591	2	150.6	0.114	-16.1	-1.263	0.00609
Dia 15	2	159.9	0.153	-19.5	-1.53	0.00594	2	148.9	0.119	-15.8	-1.238	0.00635
Dia 15	2	157	0.172	-18.9	-1.485	0.00587	2	147.9	0.126	-18.4	-1.444	0.00918
Dia 30	2	164.1	0.165	-22	-1.722	0.0075	2	156.7	0.141	-15.3	-1.197	0.00631
Dia 30	2	161	0.178	-20.8	-1.633	0.0136	2	152.5	0.153	-15.9	-1.248	0.00642
Dia 30	2	159.6	0.195	-22.5	-1.761	0.0241	2	154.6	0.106	-15.9	-1.25	0.00781
Dia 60	2	224.1	0.271	-22.1	-2.461	0.00413	2	172.8	0.21	-25.8	-2.023	0.00291
Dia 60	2	220.6	0.274	-21.9	-2.312	0.00402	2	166.9	0.214	-25.8	-2.026	0.00333
Dia 60	2	214.9	0.318	-22.6	-2.568	0.00439	2	164.3	0.215	-25.5	-1.997	0.00637
Dia 0	3	150	0.143	-22.5	-1.762	0.00539	3	139.8	0.122	-21.2	-1.662	0.00432
Dia 0	3	147.5	0.179	-23	-1.803	0.00597	3	136.4	0.143	-21.8	-1.705	0.00514
Dia 0	3	148.3	0.147	-22.5	-1.766	0.0081	3	138.2	0.144	-20.6	-1.615	0.0101
Dia 8	3	152.3	0.134	-22.3	-1.749	0.00637	3	138.7	0.129	-19.9	-1.557	0.00433
Dia 8	3	149.7	0.159	-21.1	-1.653	0.00643	3	139.9	0.123	-22.1	-1.73	0.00445
Dia 8	3	149	0.179	-21.3	-1.673	0.00641	3	139.9	0.126	-21.6	-1.697	0.00573
Dia 15	3	152.1	0.172	-19.2	-1.501	0.00637	3	139.3	0.109	-17	-1.33	0.00731
Dia 15	3	150.1	0.183	-18.4	-1.44	0.00624	3	140.4	0.126	-17	-1.334	0.0098
Dia 15	3	152.8	0.163	-20.1	-1.577	0.00629	3	138.4	0.13	-19.7	-1.547	0.0203
Dia 30	3	160	0.177	-19.7	-1.545	0.00657	3	143	0.14	-17.8	-1.395	0.00952
Dia 30	3	158.1	0.192	-20.6	-1.616	0.00666	3	141.6	0.15	-17.7	-1.389	0.0172
Dia 30	3	154.6	0.19	-21.5	-1.687	0.00666	3	140.5	0.092	-18.5	-1.447	0.0191
Dia 60	3	459.1	0.494	-22.7	-1.778	0.0111	3	941	0.788	-17.4	-1.364	0.00318
Dia 60	3	405.9	0.468	-29.1	-2.281	0.0237	3	446.5	0.462	-12.5	-0.9787	0.00329
Dia 60	3	345	0.436	-30.3	-2.374	0.00473	3	390.5	0.361	-29.6	-2.318	0.00323
Dia 0	4	189.1	0.234	-25.2	-1.972	0.0243	4	181.2	0.202	-24.5	-1.917	0.015
Dia 0	4	184.2	0.213	-26.1	-2.044	0.00647	4	181.6	0.195	-24.5	-1.923	0.027
Dia 0	4	183	0.22	-26.2	-2.053	0.00532	4	182.4	0.222	-25.1	-1.97	0.0121
Dia 8	4	192.9	0.218	-30.9	-2.423	0.0197	4	187.3	0.196	-26.7	-2.092	0.0185
Dia 8	4	190.6	0.195	-28.9	-2.265	0.0161	4	183	0.204	-24.1	-1.889	0.00538
Dia 8	4	191.6	0.212	-29.7	-2.33	0.00713	4	185.6	0.22	-24.3	-1.905	0.0054
Dia 15	4	205	0.238	-23.5	-1.839	0.0048	4	186	0.204	-16.6	-1.297	0.0107
Dia 15	4	205.6	0.251	-23.4	-1.835	0.00493	4	186.4	0.205	-16.6	-1.304	0.0174
Dia 15	4	201.6	0.248	-23.8	-1.867	0.00531	4	186.7	0.199	-15.8	-1.238	0.0224
Dia 30	4	200.7	0.221	-18	-1.408	0.00507	4	204.3	0.252	-13.9	-1.086	0.00488
Dia 30	4	198.1	0.213	-18.5	-1.454	0.00741	4	200.6	0.231	-12.6	-0.9849	0.00874
Dia 30	4	195.8	0.222	-18.5	-1.451	0.0132	4	200.3	0.202	-13.2	-1.034	0.024
Dia 60	4	204.1	0.243	-36.3	-2.845	0.017	4	197.4	0.207	-24.1	-1.892	0.00519
Dia 60	4	195.3	0.241	-35.5	-2.781	0.0173	4	191.4	0.209	-25.3	-1.981	0.00633
Dia 60	4	193.9	0.239	-35.2	-2.762	0.0178	4	186	0.213	-25.3	-1.98	0.00997
Dia 0	5	157.4	0.172	-16.1	-1.266	0.0107	5	148.9	0.138	-17.4	-1.367	0.00419
Dia 0	5	155.3	0.176	-14.5	-1.135	0.0109	5	151.3	0.134	-18.1	-1.423	0.00416
Dia 0	5	156.7	0.158	-14.9	-1.166	0.0157	5	148.6	0.153	-18.7	-1.468	0.0042
Dia 8	5	163.8	0.162	-18.6	-1.461	0.00495	5	154.4	0.104	-19.4	-1.525	0.00692
Dia 8	5	160.9	0.178	-17.6	-1.379	0.00533	5	151.7	0.129	-20.5	-1.611	0.00702
Dia 8	5	161.4	0.167	-21	-1.645	0.0134	5	151.6	0.159	-20.2	-1.587	0.00753
Dia 15	5	165.5	0.204	-17.3	-1.356	0.00356	5	157.9	0.129	-12	-0.9438	0.00648
Dia 15	5	166.6	0.175	-17.7	-1.389	0.00454	5	152.8	0.158	-12.1	-0.9455	0.00651
Dia 15	5	165.2	0.183	-17.1	-1.343	0.0101	5	151.7	0.15	-12.7	-0.9984	0.00663
Dia 30	5	164.6	0.157	-24.9	-1.954	0.00473	5	166.9	0.197	-28.5	-2.236	0.0248
Dia 30	5	161.3	0.157	-25.5	-2.002	0.00469	5	163.5	0.195	-27.8	-2.178	0.0069
Dia 30	5	158.3	0.165	-25	-1.963	0.00484	5	164	0.209	-28	-2.193	0.00609
Dia 60	5	170.5	0.184	-24	-1.883	0.00337	5	171.1	0.157	-23.2	-1.82	0.00226
Dia 60	5	165.4	0.184	-24.4	-1.91	0.0046	5	163.2	0.172	-23.8	-1.864	0.00227
Dia 60	5	164.6	0.198	-25.1	-1.969	0.00826	5	160.9	0.203	-24.1	-1.886	0.00224
Dia 0	6	161	0.153	-19.3	-1.512	0.00373	6	153.2	0.125	-15.1	-1.181	0.00356
Dia 0	6	160.9	0.148	-21.5	-1.689	0.00377	6	152.8	0.126	-15.8	-1.238	0.00346
Dia 0	6	156.8	0.135	-20.2	-1.583	0.00374	6	148.3	0.147	-16.7	-1.306	0.00351
Dia 8	6	167.9	0.153	-25.6	-2.008	0.00677	6	156.6	0.115	-19.7	-1.541	0.00316
Dia 8	6	160.9	0.136	-25.6	-2.009	0.00695	6	152	0.119	-19.5	-1.528	0.00322
Dia 8	6	157.6	0.163	-25.1	-1.971	0.00933	6	149.9	0.142	-20.3	-1.595	0.00327
Dia 15	6	171.8	0.207	-19.6	-1.538	0.00516	6	152.4	0.139	-16.3	-1.276	0.00779
Dia 15	6	170	0.194	-19.4	-1.517	0.0051	6	149.8	0.101	-16.8	-1.318	0.00837
Dia 15	6	170.1	0.177	-19.4	-1.52	0.00527	6	150.5	0.123	-15.8	-1.242	0.0108
Dia 30	6	200.5	0.261	-20.8	-1.633	0.0162	6	154.5	0.137	-17.9	-1.404	0.00232
Dia 30	6	192.6	0.308	-20.6	-1.612	0.0197	6	153.1	0.141	-17.8	-1.395	0.0025
Dia 30	6	190.9	0.259	-24.4	-1.916	0.00255	6	150.1	0.119	-18.1	-1.422	0.00376
Dia 60	6						6
Dia 60	6						6
Dia 60	6						6
Dia 0	7	159.4	0.143	-19.8	-1.552	0.00441	7	152.5	0.119	-16.9	-1.327	0.01
Dia 0	7	159.6	0.141	-21	-1.648	0.0042	7	151.4	0.13	-18.3	-1.431	0.00327
Dia 0	7	159.6	0.158	-22.5	-1.762	0.0041	7	150.5	0.129	-17.9	-1.405	0.00329
Dia 8	7	168.9	0.199	-26.5	-2.081	0.0135	7	160	0.121	-19.4	-1.523	0.0153
Dia 8	7	166.8	0.162	-25.9	-2.029	0.0249	7	155.7	0.143	-18.2	-1.43	0.0153
Dia 8	7	163.8	0.17	-25.6	-2.007	0.00788	7	153.9	0.153	-18	-1.409	0.0154
Dia 15	7	160.3	0.168	-22.3	-1.744	0.00452	7	152.5	0.158	-16.2	-1.274	0.00516
Dia 15	7	159.8	0.167	-21.5	-1.688	0.00512	7	150.4	0.156	-21.3	-1.668	0.0052
Dia 15	7	158.5	0.144	-22	-1.727	0.00674	7	150.8	0.114	-19.2	-1.507	0.00532
Dia 30	7	179.4	0.21	-29.9	-2.345	0.00325	7	386.5	0.41	-31.5	-2.469	0.00401
Dia 30	7	178.1	0.21	-29.9	-2.342	0.00329	7	463.3	0.521	-29.5	-2.315	0.00412
Dia 30	7	175.5	0.216	-28.6	-2.24	0.00325	7	400.8	0.53	-32.7	-2.564	0.00436
Dia 60	7						7
Dia 60	7						7
Dia 60	7						7
Dia 0	8	151.7	0.163	-25.6	-2.007	0.00482	8	144.2	0.137	-27.7	-2.169	0.00712
Dia 0	8	151.6	0.161	-25.7	-2.016	0.00551	8	143.5	0.107	-23.7	-1.856	0.00781
Dia 0	8	150.3	0.15	-26	-2.041	0.0105	8	140.2	0.125	-24.8	-1.941	0.0124
Dia 8	8	155.8	0.178	-26.2	-2.055	0.0501	8	145.7	0.142	-28	-2.194	0.00419
Dia 8	8	152	0.175	-27.4	-2.146	0.0514	8	143.4	0.119	-26.2	-2.054	0.00427
Dia 8	8	150.5	0.173	-23.4	-1.837	0.0524	8	142.8	0.12	-29.1	-2.282	0.0042
Dia 15	8	164.7	0.223	-27.1	-2.128	0.0235	8	146.6	0.139	-22.9	-1.795	0.0139
Dia 15	8	158.5	0.182	-29.2	-2.29	0.00371	8	146.4	0.124	-21.6	-1.69	0.0232
Dia 15	8	156.5	0.202	-38.2	-2.992	0.0037	8	143.6	0.143	-24	-1.879	0.00243
Dia 30	8	172.5	0.235	-27.4	-2.151	0.00517	8	151.5	0.147	-22.9	-1.798	0.00325
Dia 30	8	159	0.206	-27.2	-2.129	0.00523	8	145.5	0.163	-24.1	-1.889	0.00319
Dia 30	8	158.5	0.203	-29.8	-2.336	0.00539	8	147.3	0.137	-23.2	-1.819	0.00322
Dia 60	8						8
Dia 60	8						8
Dia 60	8						8
Dia 0	9	148.1	0.152	-35.6	-2.792	0.00415	9	145.3	0.137	-33.4	-2.616	0.0233
Dia 0	9	145.2	0.158	-31.5	-2.467	0.0051	9	142.3	0.164	-37.9	-2.971	0.00482
Dia 0	9	146.7	0.156	-31.5	-2.471	0.00838	9	142	0.182	-32.3	-2.53	0.00477
Dia 8	9	150.6	0.159	-27	-2.119	0.00338	9	142.9	0.143	-22.5	-1.761	0.00318
Dia 8	9	147.2	0.153	-30.5	-2.39	0.0034	9	140.6	0.146	-22.7	-1.777	0.00317
Dia 8	9	146.6	0.17	-30.3	-2.373	0.00355	9	140.5	0.143	-20.4	-1.598	0.00325
Dia 15	9	176.5	0.306	-26.4	-2.072	0.00701	9	139.9	0.125	-23	-1.802	0.00517
Dia 15	9	172.7	0.259	-25.7	-2.013	0.00697	9	138.2	0.117	-23.6	-1.847	0.00511
Dia 15	9	169.3	0.289	-24.8	-1.941	0.00709	9	136.1	0.139	-22.3	-1.746	0.00516
Dia 30	9						9
Dia 30	9						9
Dia 30	9						9
Dia 60	9						9
Dia 60	9						9
Dia 60	9						9
Dia 0	10	186.9	0.187	-27	-2.113	0.00333	10	187	0.184	-30.8	-2.414	0.0104
Dia 0	10	185.9	0.214	-26.2	-2.052	0.0049	10	184.3	0.193	-31.3	-2.45	0.023
Dia 0	10	185.7	0.224	-26.7	-2.092	0.00868	10	182.6	0.182	-32.9	-2.577	0.0159
Dia 8	10	202.8	0.25	-30.5	-2.394	0.0043	10	182.8	0.174	-34.1	-2.673	0.0309
Dia 8	10	199.1	0.251	-31.1	-2.438	0.00426	10	182.2	0.194	-32.2	-2.527	0.025
Dia 8	10	197.6	0.229	-30.7	-2.405	0.00424	10	179.7	0.19	-33	-2.59	0.021
Dia 15	10	233.7	0.32	-27.2	-2.129	0.00775	10	188.1	0.206	-23.4	-1.838	0.00651
Dia 15	10	222.2	0.353	-26.3	-2.064	0.00772	10	182.1	0.176	-23.6	-1.849	0.00651
Dia 15	10	229.6	0.405	-26.9	-2.108	0.00778	10	186.5	0.205	-24.1	-1.892	0.00648
Dia 30	10						10
Dia 30	10						10
Dia 30	10						10
Dia 60	10						10
Dia 60	10						10
Dia 60	10						10
Dia 0	11	163	0.152	-19.3	-1.515	0.0231	11	151.4	0.124	-15.8	-1.238	0.00392
Dia 0	11	158.3	0.147	-19.7	-1.542	0.00381	11	150.3	0.128	-14.9	-1.164	0.00392
Dia 0	11	158.3	0.152	-19.5	-1.532	0.00373	11	150.1	0.131	-15.6	-1.224	0.00402
Dia 8	11	172.6	0.186	-19.7	-1.545	0.00414	11	159.3	0.169	-19.4	-1.52	0.00423
Dia 8	11	164.4	0.167	-19.8	-1.553	0.00414	11	156.6	0.142	-21	-1.65	0.00426
Dia 8	11	164.4	0.189	-19.9	-1.557	0.00427	11	155	0.165	-17.8	-1.392	0.00429
Dia 15	11	160.6	0.162	-21.5	-1.688	0.00702	11	152.4	0.15	-20.6	-1.614	0.00974
Dia 15	11	159.4	0.169	-21.5	-1.689	0.00703	11	151.1	0.134	-21.1	-1.657	0.0161
Dia 15	11	159.2	0.157	-22.9	-1.797	0.007	11	149.9	0.143	-19.7	-1.547	0.0245
Dia 30	11						11
Dia 30	11						11
Dia 30	11						11
Dia 60	11						11
Dia 60	11						11
Dia 60	11						11
Dia 0	12						12
Dia 0	12						12
Dia 0	12						12
Dia 8	12						12
Dia 8	12						12
Dia 8	12						12
Dia 15	12						12
Dia 15	12						12
Dia 15	12						12
Dia 30	12						12
Dia 30	12						12
Dia 30	12						12
Dia 60	12						12
Dia 60	12						12
Dia 60	12						12
Dia 0	13						13
Dia 0	13						13
Dia 0	13						13
Dia 8	13						13
Dia 8	13						13
Dia 8	13						13
Dia 15	13						13
Dia 15	13						13
Dia 15	13						13
Dia 30	13						13
Dia 30	13						13
Dia 30	13						13
Dia 60	13						13
Dia 60	13						13
Dia 60	13						13
Dia 0	14						14
Dia 0	14						14
Dia 0	14						14
Dia 8	14						14
Dia 8	14						14
Dia 8	14						14
Dia 15	14						14
Dia 15	14						14
Dia 15	14						14
Dia 30	14						14
Dia 30	14						14
Dia 30	14						14
Dia 60	14						14
Dia 60	14						14
Dia 60	14						14
Dia 0	15						15
Dia 0	15						15
Dia 0	15						15
Dia 8	15						15
Dia 8	15						15
Dia 8	15						15
Dia 15	15						15
Dia 15	15						15
Dia 15	15						15
Dia 30	15						15
Dia 30	15						15
Dia 30	15						15
Dia 60	15						15
Dia 60	15						15
Dia 60	15						15
Dia 0	16						16
Dia 0	16						16
Dia 0	16						16
Dia 8	16						16
Dia 8	16						16
Dia 8	16						16
Dia 15	16						16
Dia 15	16						16
Dia 15	16						16
Dia 30	16						16
Dia 30	16						16
Dia 30	16						16
Dia 60	16						16
Dia 60	16						16
Dia 60	16						16
Dia 0	17						17
Dia 0	17						17
Dia 0	17						17
Dia 8	17						17
Dia 8	17						17
Dia 8	17						17
Dia 15	17						17
Dia 15	17						17
Dia 15	17						17
Dia 30	17						17
Dia 30	17						17
Dia 30	17						17
Dia 60	17						17
Dia 60	17						17
Dia 60	17						17
